# Supplementary material for: Single-cell Transcriptomic Analysis Reveals the Cellular Heterogeneity of Mesenchymal Stem Cells
Source: Genomics Proteomics Bioinformatics. 2022 Feb 3;20(1):70–86. doi: 10.1016/j.gpb.2022.01.005 (PMC9510874; doi:10.1016/j.gpb.2022.01.005)
Supplement: Supplementary Table S2 [file mmc2.xlsx]

## Sheet: WJ_BMMSC_metadata
Table S2 Single cell metadata table
	orig.ident	nCount_RNA	nFeature_RNA	percent.mt	S.Score	G2M.Score	Phase	CC.Difference	clusters
AAACCTGAGAGCAATT_WJMSC1	WJMSC1	23748	3857	2.99815	0.0198144	-0.337785	S	0.3576	2
AAACCTGAGGCGCTCT_WJMSC1	WJMSC1	39048	5051	2.22291	0.00652594	-0.472156	S	0.478682	4
AAACCTGAGTTGCAGG_WJMSC1	WJMSC1	7450	2254	2.28188	-0.0486314	0.695874	G2M	-0.744505	2
AAACCTGCAACCGCCA_WJMSC1	WJMSC1	12421	2650	2.35086	-0.205522	-0.375768	G1	0.170246	2
AAACCTGCAATCTACG_WJMSC1	WJMSC1	30700	4525	3.42345	-0.360082	-0.541919	G1	0.181837	4
AAACCTGCAATGGATA_WJMSC1	WJMSC1	3752	1490	2.1855	0.151408	0.460507	G2M	-0.309099	6
AAACCTGCACACGCTG_WJMSC1	WJMSC1	24021	4033	3.25132	-0.119609	0.236211	G2M	-0.35582	3
AAACCTGCACGGACAA_WJMSC1	WJMSC1	29850	4732	3.33333	0.615528	1.10024	G2M	-0.484711	1
AAACCTGCAGCTATTG_WJMSC1	WJMSC1	26844	3968	2.59648	-0.313089	-0.280754	G1	-0.0323355	2
AAACCTGCAGCTTAAC_WJMSC1	WJMSC1	28028	4177	3.10761	-0.170026	-0.518293	G1	0.348267	2
AAACCTGCATAACCTG_WJMSC1	WJMSC1	25170	4306	2.35995	-0.134252	-0.348441	G1	0.214188	4
AAACCTGCATAGGATA_WJMSC1	WJMSC1	24267	3897	3.21836	-0.167214	-0.342488	G1	0.175275	2
AAACCTGCATCACGTA_WJMSC1	WJMSC1	25249	3872	2.68129	-0.371149	-0.292666	G1	-0.0784831	2
AAACCTGCATGCAATC_WJMSC1	WJMSC1	21138	3662	3.23588	-0.257473	-0.408267	G1	0.150794	2
AAACCTGGTAAGAGAG_WJMSC1	WJMSC1	29385	4564	3.34184	0.657498	0.845017	G2M	-0.18752	1
AAACCTGGTCGATTGT_WJMSC1	WJMSC1	24995	4019	3.42068	-0.242433	-0.26792	G1	0.0254873	2
AAACCTGGTCTAGGTT_WJMSC1	WJMSC1	50760	5534	3.41017	-0.295169	-0.330521	G1	0.0353518	2
AAACCTGGTGAGGGTT_WJMSC1	WJMSC1	20491	3927	3.87487	0.512093	0.86085	G2M	-0.348757	1
AAACCTGGTGCAGGTA_WJMSC1	WJMSC1	26413	4483	3.13861	0.194192	1.52791	G2M	-1.33372	1
AAACCTGGTGGACGAT_WJMSC1	WJMSC1	24015	3887	3.16469	-0.0283593	-0.441889	G1	0.41353	2
AAACCTGGTTAGGGTG_WJMSC1	WJMSC1	32287	5074	3.06315	0.434651	1.14836	G2M	-0.713707	1
AAACCTGGTTCGGGCT_WJMSC1	WJMSC1	20449	3743	2.93413	-0.256193	-0.34294	G1	0.086747	2
AAACCTGGTTGCGTTA_WJMSC1	WJMSC1	11265	2699	3.35553	0.525886	1.03132	G2M	-0.505434	1
AAACCTGTCACCACCT_WJMSC1	WJMSC1	21405	3673	3.42911	-0.24772	-0.393547	G1	0.145827	2
AAACCTGTCACCCTCA_WJMSC1	WJMSC1	47657	5907	3.39509	0.226631	0.819718	G2M	-0.593086	1
AAACCTGTCCAGTATG_WJMSC1	WJMSC1	14976	2899	3.50561	-0.139746	-0.223695	G1	0.0839489	2
AAACCTGTCCGGCACA_WJMSC1	WJMSC1	8027	2253	2.87779	-0.215767	-0.185183	G1	-0.0305845	6
AAACCTGTCGAACTGT_WJMSC1	WJMSC1	25085	4133	2.75862	0.0927927	-0.408423	S	0.501215	3
AAACCTGTCGGCTTGG_WJMSC1	WJMSC1	18551	3848	2.6791	0.0119292	0.646823	G2M	-0.634894	3
AAACGGGCAAGAGTCG_WJMSC1	WJMSC1	35161	4926	3.38159	-0.0943025	-0.412731	G1	0.318429	4
AAACGGGCACATTTCT_WJMSC1	WJMSC1	26965	4222	4.01261	-0.038918	-0.322567	G1	0.283649	2
AAACGGGCACGACTCG_WJMSC1	WJMSC1	26459	4299	3.07646	-0.122037	-0.590305	G1	0.468268	3
AAACGGGCACGGCGTT_WJMSC1	WJMSC1	22777	3866	3.56939	-0.171852	-0.37832	G1	0.206468	4
AAACGGGCAGCTGCAC_WJMSC1	WJMSC1	35223	4653	2.85609	-0.258314	-0.43877	G1	0.180456	2
AAACGGGCAGTAAGCG_WJMSC1	WJMSC1	23840	3887	4.06879	-0.332707	-0.321648	G1	-0.0110592	2
AAACGGGGTACTCAAC_WJMSC1	WJMSC1	47076	5791	3.51984	0.0927687	0.339551	G2M	-0.246782	2
AAACGGGGTACTTAGC_WJMSC1	WJMSC1	23681	4112	3.20932	-0.162892	-0.164175	G1	0.0012825	3
AAACGGGGTCCTCCAT_WJMSC1	WJMSC1	26703	4460	3.92091	-0.126872	-0.429769	G1	0.302896	4
AAACGGGGTCGAACAG_WJMSC1	WJMSC1	58742	5584	1.66661	-0.264884	-0.38865	G1	0.123766	4
AAACGGGGTCTTTCAT_WJMSC1	WJMSC1	31321	4415	2.84474	-0.125949	-0.379349	G1	0.2534	2
AAACGGGGTTGCCTCT_WJMSC1	WJMSC1	56261	6386	2.17913	0.539678	1.55978	G2M	-1.02011	1
AAACGGGTCAATACCG_WJMSC1	WJMSC1	59237	6133	2.75503	-0.230258	-0.433413	G1	0.203155	4
AAACGGGTCAATCTCT_WJMSC1	WJMSC1	17327	3587	1.78334	0.019388	-0.238486	S	0.257874	4
AAACGGGTCCCTGACT_WJMSC1	WJMSC1	49201	5406	4.33121	-0.123652	-0.547483	G1	0.423831	2
AAACGGGTCCGCGGTA_WJMSC1	WJMSC1	20329	3623	3.17773	-0.0109558	-0.327091	G1	0.316135	2
AAACGGGTCCTATGTT_WJMSC1	WJMSC1	40719	4996	2.38955	-0.293578	-0.574815	G1	0.281237	2
AAACGGGTCGTGACAT_WJMSC1	WJMSC1	10115	2541	3.34157	0.306295	1.41823	G2M	-1.11193	2
AAACGGGTCTACTTAC_WJMSC1	WJMSC1	2511	1011	2.11071	-0.125993	-0.298398	G1	0.172405	2
AAACGGGTCTCTGCTG_WJMSC1	WJMSC1	21695	3839	3.33257	-0.263863	-0.422538	G1	0.158675	2
AAACGGGTCTGTCAAG_WJMSC1	WJMSC1	25197	3819	3.80998	0.0953039	-0.146429	S	0.241733	2
AAAGATGAGATATGGT_WJMSC1	WJMSC1	18095	3353	2.85714	-0.168687	-0.481081	G1	0.312394	2
AAAGATGAGATGCCAG_WJMSC1	WJMSC1	35960	4950	3.62625	0.531196	1.14556	G2M	-0.614362	1
AAAGATGAGCCCAACC_WJMSC1	WJMSC1	22242	3820	2.51326	-0.0757374	-0.475719	G1	0.399981	2
AAAGATGAGGGTCTCC_WJMSC1	WJMSC1	32245	4879	3.85176	0.869441	0.872216	G2M	-0.00277514	1
AAAGATGAGTTACGGG_WJMSC1	WJMSC1	27370	4514	2.92291	0.59284	1.12471	G2M	-0.531866	1
AAAGATGCAACACCCG_WJMSC1	WJMSC1	22876	4077	3.30914	-0.258667	-0.237634	G1	-0.0210328	3
AAAGATGCACGCCAGT_WJMSC1	WJMSC1	23041	3847	2.77332	-0.127507	-0.237423	G1	0.109916	4
AAAGATGCAGACGCTC_WJMSC1	WJMSC1	23193	3788	3.64765	-0.206343	-0.490078	G1	0.283735	2
AAAGATGCATTCGACA_WJMSC1	WJMSC1	24900	3902	4.05622	-0.077468	-0.516209	G1	0.438741	2
AAAGATGGTACGACCC_WJMSC1	WJMSC1	26847	4521	3.26293	0.427079	0.646864	G2M	-0.219785	1
AAAGATGGTCACTTCC_WJMSC1	WJMSC1	33979	5047	3.02246	0.326574	1.26874	G2M	-0.942163	1
AAAGATGGTCGAACAG_WJMSC1	WJMSC1	26830	4069	3.21282	-0.276328	-0.453682	G1	0.177353	2
AAAGATGGTCGTGGCT_WJMSC1	WJMSC1	21506	3572	3.08286	-0.26104	-0.405144	G1	0.144105	2
AAAGATGGTGCAACTT_WJMSC1	WJMSC1	4254	1252	2.16267	-0.158448	-0.227692	G1	0.0692447	5
AAAGATGGTGCGATAG_WJMSC1	WJMSC1	45386	5000	3.7809	-0.294747	-0.4418	G1	0.147053	2
AAAGATGGTTCCGTCT_WJMSC1	WJMSC1	23291	3879	3.09132	-0.118661	-0.273599	G1	0.154938	4
AAAGATGGTTCTGAAC_WJMSC1	WJMSC1	27763	4285	3.02201	-0.293614	-0.403565	G1	0.109952	2
AAAGATGTCGCCAAAT_WJMSC1	WJMSC1	31466	4546	3.02231	-0.174762	-0.358721	G1	0.183958	4
AAAGATGTCTCAACTT_WJMSC1	WJMSC1	42858	5028	3.39727	-0.233181	-0.450519	G1	0.217338	2
AAAGCAAAGCTAAACA_WJMSC1	WJMSC1	29405	4297	3.07771	-0.217355	-0.562731	G1	0.345376	2
AAAGCAAAGCTGAAAT_WJMSC1	WJMSC1	37881	5051	2.0538	-0.183921	-0.335488	G1	0.151567	4
AAAGCAAAGGCTAGGT_WJMSC1	WJMSC1	33390	4340	3.04882	-0.14695	-0.399139	G1	0.25219	2
AAAGCAAAGTGGGCTA_WJMSC1	WJMSC1	16222	3360	3.60005	-0.175776	-0.555132	G1	0.379356	2
AAAGCAACAAGAAAGG_WJMSC1	WJMSC1	24267	3978	3.97659	-0.164921	-0.367211	G1	0.20229	2
AAAGCAACAGGAATCG_WJMSC1	WJMSC1	43506	5028	3.03866	-0.171683	-0.382188	G1	0.210505	2
AAAGCAACAGTCAGAG_WJMSC1	WJMSC1	19070	3691	2.17619	-0.228758	-0.268033	G1	0.0392754	2
AAAGCAAGTAGAAAGG_WJMSC1	WJMSC1	23888	4032	2.10566	-0.108624	-0.509544	G1	0.40092	4
AAAGCAAGTAGCGCTC_WJMSC1	WJMSC1	7584	2043	2.32068	-0.0903776	-0.391932	G1	0.301554	6
AAAGCAAGTAGCGTCC_WJMSC1	WJMSC1	29587	4468	3.11961	-0.186579	-0.38754	G1	0.200961	4
AAAGCAAGTCGGGTCT_WJMSC1	WJMSC1	22990	3983	3.31883	-0.0797266	-0.417147	G1	0.337421	2
AAAGCAAGTTATCGGT_WJMSC1	WJMSC1	25263	4501	2.99252	0.644447	0.692405	G2M	-0.0479574	1
AAAGCAAGTTCGGGCT_WJMSC1	WJMSC1	20918	3727	3.06435	-0.198067	-0.449502	G1	0.251434	2
AAAGCAAGTTTGTTTC_WJMSC1	WJMSC1	57911	5820	2.36743	-0.378053	-0.461116	G1	0.0830636	2
AAAGCAATCACGCGGT_WJMSC1	WJMSC1	28222	4316	3.28467	-0.181109	-0.407738	G1	0.226629	2
AAAGCAATCATAGCAC_WJMSC1	WJMSC1	14708	3249	1.57737	0.0336163	-0.293973	S	0.32759	3
AAAGCAATCGATCCCT_WJMSC1	WJMSC1	28419	4722	3.12115	0.513938	1.10526	G2M	-0.591326	1
AAAGCAATCGGTTCGG_WJMSC1	WJMSC1	17476	3747	4.17716	-0.0992293	-0.487549	G1	0.38832	2
AAAGCAATCGTTGACA_WJMSC1	WJMSC1	44767	5491	3.46684	-0.231213	-0.38034	G1	0.149128	4
AAAGCAATCTCTGTCG_WJMSC1	WJMSC1	37234	5064	4.52543	-0.236568	-0.508348	G1	0.27178	2
AAAGTAGAGAAGGGTA_WJMSC1	WJMSC1	7132	2009	3.98205	-0.12574	-0.379142	G1	0.253403	2
AAAGTAGAGAGATGAG_WJMSC1	WJMSC1	20944	3524	3.32315	-0.146978	-0.220978	G1	0.0739997	3
AAAGTAGAGCAGGTCA_WJMSC1	WJMSC1	29080	4446	2.89202	-0.139569	-0.383891	G1	0.244322	2
AAAGTAGAGCCCTAAT_WJMSC1	WJMSC1	21579	3579	2.63219	-0.125173	-0.276995	G1	0.151822	2
AAAGTAGAGGTGGGTT_WJMSC1	WJMSC1	43067	5485	2.95122	0.390113	1.08667	G2M	-0.696553	1
AAAGTAGAGGTGTTAA_WJMSC1	WJMSC1	24384	4004	3.07579	-0.129045	-0.399085	G1	0.27004	2
AAAGTAGAGTCAAGGC_WJMSC1	WJMSC1	41027	4866	3.97543	-0.252132	-0.559886	G1	0.307755	2
AAAGTAGCAAACCTAC_WJMSC1	WJMSC1	29600	4249	3.08108	-0.200713	-0.379099	G1	0.178386	2
AAAGTAGCACCAGTTA_WJMSC1	WJMSC1	30006	4690	3.5093	-0.112171	-0.408527	G1	0.296356	2
AAAGTAGCAGCGTCCA_WJMSC1	WJMSC1	27131	4214	3.0408	-0.163451	-0.566629	G1	0.403178	2
AAAGTAGCAGTTCATG_WJMSC1	WJMSC1	33671	4851	2.5868	-0.114443	-0.329917	G1	0.215474	4
AAAGTAGGTAGCGTAG_WJMSC1	WJMSC1	36036	5020	3.46598	0.767247	0.50418	S	0.263067	1
AAAGTAGGTGAGGGAG_WJMSC1	WJMSC1	29509	4051	3.6599	-0.22919	-0.465574	G1	0.236384	2
AAAGTAGTCATAAAGG_WJMSC1	WJMSC1	11959	2867	2.8096	-0.175361	-0.325274	G1	0.149914	2
AAAGTAGTCCCGGATG_WJMSC1	WJMSC1	26592	4235	2.47443	0.0811329	-0.358697	S	0.43983	3
AAAGTAGTCGCAAGCC_WJMSC1	WJMSC1	26765	4478	3.52326	0.422385	0.996181	G2M	-0.573796	1
AAAGTAGTCGCCAGCA_WJMSC1	WJMSC1	23592	3963	2.61105	-0.113989	-0.104569	G1	-0.00942036	3
AAAGTAGTCGCCTGAG_WJMSC1	WJMSC1	33801	5031	3.25138	0.700182	0.833244	G2M	-0.133063	1
AAAGTAGTCTACCAGA_WJMSC1	WJMSC1	24660	4060	2.38037	-0.142089	-0.331369	G1	0.18928	4
AAAGTAGTCTGATTCT_WJMSC1	WJMSC1	32247	5028	2.47465	0.358241	0.0143978	S	0.343843	3
AAAGTAGTCTTCATGT_WJMSC1	WJMSC1	34099	4190	3.40186	-0.175589	-0.516578	G1	0.340989	2
AAATGCCAGAATTCCC_WJMSC1	WJMSC1	31086	4859	3.47102	0.606281	1.68751	G2M	-1.08123	1
AAATGCCAGATGGGTC_WJMSC1	WJMSC1	27185	4517	3.28858	0.380013	0.927975	G2M	-0.547962	1
AAATGCCAGGAATTAC_WJMSC1	WJMSC1	25372	4163	2.63676	-0.159162	-0.313995	G1	0.154833	2
AAATGCCAGGAGTCTG_WJMSC1	WJMSC1	36718	5174	3.41794	0.400869	1.27508	G2M	-0.874213	1
AAATGCCAGGCCCGTT_WJMSC1	WJMSC1	30465	4769	3.19383	-0.0935415	-0.414066	G1	0.320525	2
AAATGCCAGTTACGGG_WJMSC1	WJMSC1	22302	4164	3.04905	0.449801	1.05849	G2M	-0.608686	1
AAATGCCAGTTGTCGT_WJMSC1	WJMSC1	25272	4161	3.66413	-0.128461	-0.421347	G1	0.292886	2
AAATGCCCAAGGTTCT_WJMSC1	WJMSC1	19783	3747	3.42213	-0.262554	0.0711094	G2M	-0.333664	3
AAATGCCCACTGCCAG_WJMSC1	WJMSC1	13605	2780	2.9254	0.276265	0.794464	G2M	-0.518199	1
AAATGCCCATCACGTA_WJMSC1	WJMSC1	28145	4314	3.33629	-0.279462	-0.43724	G1	0.157778	2
AAATGCCGTCGACTGC_WJMSC1	WJMSC1	20103	3808	2.92494	0.499659	0.349977	S	0.149682	1
AAATGCCGTCTTGCGG_WJMSC1	WJMSC1	34321	5054	2.40669	0.772303	1.26982	G2M	-0.497516	1
AAATGCCGTGGTTTCA_WJMSC1	WJMSC1	30652	4994	3.15151	0.53851	1.16228	G2M	-0.623767	1
AAATGCCGTTAAAGAC_WJMSC1	WJMSC1	19823	3537	2.63835	-0.225953	-0.394256	G1	0.168303	2
AAATGCCGTTATGCGT_WJMSC1	WJMSC1	18325	3523	2.84857	0.00433215	-0.506282	S	0.510614	2
AAATGCCTCAAGATCC_WJMSC1	WJMSC1	11183	2281	1.4844	-0.248412	-0.318667	G1	0.0702554	2
AAATGCCTCAGGTTCA_WJMSC1	WJMSC1	13259	3137	3.11487	0.45796	1.0199	G2M	-0.561937	1
AAATGCCTCGATCCCT_WJMSC1	WJMSC1	26804	4361	2.66378	-0.33142	-0.472019	G1	0.140599	2
AAATGCCTCGTCCGTT_WJMSC1	WJMSC1	19635	3736	2.44971	-0.0164658	-0.352707	G1	0.336242	4
AAATGCCTCGTTGACA_WJMSC1	WJMSC1	25406	4081	2.80642	-0.277767	-0.599823	G1	0.322056	2
AAATGCCTCTTACCGC_WJMSC1	WJMSC1	23824	4218	3.58462	-0.218276	-0.316369	G1	0.0980932	2
AACACGTAGAAAGTGG_WJMSC1	WJMSC1	19476	3923	2.12569	-0.12834	-0.513439	G1	0.385099	4
AACACGTAGACGCTTT_WJMSC1	WJMSC1	16353	3316	1.89568	-0.0542745	-0.391425	G1	0.33715	2
AACACGTAGCACCGTC_WJMSC1	WJMSC1	14542	3892	4.52482	0.860177	1.17733	G2M	-0.317157	1
AACACGTAGCTAGGCA_WJMSC1	WJMSC1	23310	3945	3.84384	-0.256113	-0.334669	G1	0.0785567	2
AACACGTAGGCATGTG_WJMSC1	WJMSC1	37506	5264	4.36197	0.0339243	-0.416104	S	0.450028	4
AACACGTAGGCTCATT_WJMSC1	WJMSC1	23964	3851	2.70823	-0.17225	-0.436864	G1	0.264615	2
AACACGTCAAGGTGTG_WJMSC1	WJMSC1	47817	5922	4.21607	-0.183788	-0.588927	G1	0.405139	2
AACACGTCACCGAATT_WJMSC1	WJMSC1	3568	1360	0.784753	-0.0833075	-0.280495	G1	0.197188	6
AACACGTCACGGTTTA_WJMSC1	WJMSC1	42396	4916	3.29512	-0.336107	-0.25975	G1	-0.0763574	2
AACACGTCACGTGAGA_WJMSC1	WJMSC1	19462	3661	2.85171	-0.311429	-0.442071	G1	0.130642	2
AACACGTCATAAAGGT_WJMSC1	WJMSC1	30683	4346	2.75723	-0.148918	-0.398929	G1	0.25001	2
AACACGTCATCACGTA_WJMSC1	WJMSC1	34061	4854	2.94765	0.581943	0.885064	G2M	-0.303121	1
AACACGTCATCATCCC_WJMSC1	WJMSC1	38805	4705	2.58472	-0.080166	-0.333624	G1	0.253458	2
AACACGTCATGGGAAC_WJMSC1	WJMSC1	31930	5044	1.81334	0.52495	1.54858	G2M	-1.02363	3
AACACGTGTCCCTACT_WJMSC1	WJMSC1	23225	4077	3.04413	-0.120438	-0.375457	G1	0.255019	2
AACACGTGTCTTTCAT_WJMSC1	WJMSC1	23090	3836	2.91035	0.016589	-0.444396	S	0.460985	2
AACACGTGTGCAACTT_WJMSC1	WJMSC1	27683	4464	2.2866	-0.202959	-0.393758	G1	0.190799	4
AACACGTGTGTTTGTG_WJMSC1	WJMSC1	29030	4480	4.27144	-0.283879	-0.547532	G1	0.263653	2
AACACGTGTTAAGGGC_WJMSC1	WJMSC1	41942	5894	2.21258	0.47123	1.60338	G2M	-1.13215	3
AACACGTTCATAGCAC_WJMSC1	WJMSC1	15790	3168	1.72894	-0.180572	-0.314287	G1	0.133716	2
AACACGTTCCTCCTAG_WJMSC1	WJMSC1	19463	3368	3.03653	-0.0793748	-0.235969	G1	0.156594	2
AACACGTTCCTGCTTG_WJMSC1	WJMSC1	17578	3291	2.8786	-0.212289	-0.34511	G1	0.132821	2
AACACGTTCTAACTCT_WJMSC1	WJMSC1	27376	4615	3.04646	0.469296	1.16917	G2M	-0.699872	1
AACACGTTCTTATCTG_WJMSC1	WJMSC1	35103	5134	3.07381	-0.115307	-0.625503	G1	0.510197	4
AACACGTTCTTGCAAG_WJMSC1	WJMSC1	23896	4166	3.193	-0.21529	-0.413074	G1	0.197784	3
AACCATGAGAGACTAT_WJMSC1	WJMSC1	32510	4316	2.80221	-0.230103	-0.423462	G1	0.19336	2
AACCATGAGGAACTGC_WJMSC1	WJMSC1	24378	4436	3.65493	-0.205099	-0.599017	G1	0.393918	4
AACCATGAGTGACTCT_WJMSC1	WJMSC1	26028	4155	3.22345	-0.135472	-0.460699	G1	0.325227	2
AACCATGCACCTCGGA_WJMSC1	WJMSC1	24956	4517	3.08944	0.110824	0.104393	S	0.00643072	2
AACCATGCACGAGAGT_WJMSC1	WJMSC1	42290	5430	2.08323	0.498211	-0.250587	S	0.748798	3
AACCATGCATAAGACA_WJMSC1	WJMSC1	34865	5037	3.53937	0.323191	1.06384	G2M	-0.740645	1
AACCATGCATGAGCGA_WJMSC1	WJMSC1	35872	4851	2.39741	-0.269416	-0.423453	G1	0.154037	4
AACCATGCATGGGACA_WJMSC1	WJMSC1	47826	5761	2.22055	0.326432	0.423061	G2M	-0.0966283	1
AACCATGCATTAGGCT_WJMSC1	WJMSC1	24564	4156	2.14949	-0.26324	-0.359287	G1	0.0960468	2
AACCATGGTAGAGTGC_WJMSC1	WJMSC1	20936	3336	2.95663	-0.0644593	-0.457376	G1	0.392917	2
AACCATGGTGTCGCTG_WJMSC1	WJMSC1	21554	4143	3.076	0.571661	1.29927	G2M	-0.727607	3
AACCATGGTGTCTGAT_WJMSC1	WJMSC1	27323	4145	3.00479	-0.273565	-0.544729	G1	0.271164	2
AACCATGGTGTGGTTT_WJMSC1	WJMSC1	20317	3969	2.83506	-0.255233	-0.350043	G1	0.0948104	2
AACCATGTCAGATAAG_WJMSC1	WJMSC1	25383	4143	2.83654	-0.13237	-0.391558	G1	0.259188	2
AACCATGTCCGTTGTC_WJMSC1	WJMSC1	17900	3223	4.60335	-0.0673764	-0.381056	G1	0.31368	2
AACCATGTCCTTTCGG_WJMSC1	WJMSC1	20919	3523	2.46666	-0.294823	-0.315644	G1	0.0208207	2
AACCGCGAGAAACCTA_WJMSC1	WJMSC1	24013	4156	2.31541	-0.240515	-0.525218	G1	0.284703	2
AACCGCGAGAGTACAT_WJMSC1	WJMSC1	32392	5221	4.47024	-0.118971	-0.679877	G1	0.560906	4
AACCGCGAGCGTAATA_WJMSC1	WJMSC1	29163	4193	2.31115	-0.128839	-0.381557	G1	0.252718	2
AACCGCGAGGCGATAC_WJMSC1	WJMSC1	38773	5105	2.50174	0.0767665	-0.356745	S	0.433512	3
AACCGCGAGTACACCT_WJMSC1	WJMSC1	25923	4118	3.25194	-0.258349	-0.469562	G1	0.211213	2
AACCGCGAGTATGACA_WJMSC1	WJMSC1	32210	4576	4.01118	-0.272841	-0.440836	G1	0.167994	2
AACCGCGAGTGACTCT_WJMSC1	WJMSC1	17782	3559	2.68249	-0.0844808	-0.504829	G1	0.420349	2
AACCGCGCAAGCCGTC_WJMSC1	WJMSC1	27255	4362	2.72244	-0.131545	-0.147033	G1	0.0154878	2
AACCGCGCAAGGTTTC_WJMSC1	WJMSC1	26881	3855	2.83472	-0.031097	-0.332554	G1	0.301457	2
AACCGCGCAATGACCT_WJMSC1	WJMSC1	26840	4067	3.50224	-0.0745892	-0.341689	G1	0.2671	2
AACCGCGCACGAGGTA_WJMSC1	WJMSC1	12227	2548	3.19784	-0.138244	-0.0892951	G1	-0.0489485	2
AACCGCGCACGCCAGT_WJMSC1	WJMSC1	29897	4435	2.20758	-0.348624	-0.459412	G1	0.110788	2
AACCGCGCACGTCAGC_WJMSC1	WJMSC1	17428	3606	2.16319	-0.341801	-0.482657	G1	0.140856	2
AACCGCGCACTGCCAG_WJMSC1	WJMSC1	18747	4067	2.66176	0.233269	1.71559	G2M	-1.48232	3
AACCGCGCAGACGCTC_WJMSC1	WJMSC1	28218	4470	3.7104	-0.380073	-0.304393	G1	-0.0756805	2
AACCGCGCAGTCAGCC_WJMSC1	WJMSC1	23725	4226	3.16544	-0.270956	-0.568263	G1	0.297308	3
AACCGCGCATACGCCG_WJMSC1	WJMSC1	19216	3448	3.6428	-0.143241	-0.313985	G1	0.170745	2
AACCGCGCATGAAGTA_WJMSC1	WJMSC1	39688	5405	2.83713	0.968243	1.00733	G2M	-0.039087	1
AACCGCGGTACAGCAG_WJMSC1	WJMSC1	21286	3862	4.28451	-0.121373	-0.320524	G1	0.199151	4
AACCGCGGTCGAGATG_WJMSC1	WJMSC1	67569	6466	2.45823	0.51621	0.598695	G2M	-0.0824849	1
AACCGCGGTCGGCATC_WJMSC1	WJMSC1	32067	4378	4.08832	-0.04549	-0.224987	G1	0.179497	2
AACCGCGGTGGCCCTA_WJMSC1	WJMSC1	25353	4039	2.91484	-0.247218	-0.184381	G1	-0.0628374	2
AACCGCGGTTGTGGCC_WJMSC1	WJMSC1	19435	3773	2.46463	-0.214478	-0.452697	G1	0.238219	2
AACCGCGTCACTCCTG_WJMSC1	WJMSC1	22925	4082	3.94329	-0.11366	-0.432244	G1	0.318584	2
AACCGCGTCGATCCCT_WJMSC1	WJMSC1	5408	1616	3.01405	0.341662	0.368152	G2M	-0.0264892	2
AACCGCGTCTCAACTT_WJMSC1	WJMSC1	25103	4063	3.11517	-0.200584	-0.351473	G1	0.150889	4
AACGTTGAGACAGAGA_WJMSC1	WJMSC1	18866	3579	2.68737	-0.14383	-0.387188	G1	0.243358	4
AACGTTGAGAGCAATT_WJMSC1	WJMSC1	25711	4184	2.92482	-0.093423	-0.381545	G1	0.288122	2
AACGTTGAGATGCGAC_WJMSC1	WJMSC1	25084	3945	2.82252	-0.295508	-0.427969	G1	0.132461	2
AACGTTGAGCCTATGT_WJMSC1	WJMSC1	35755	4651	2.3717	-0.187058	-0.27657	G1	0.0895119	4
AACGTTGAGGATGGAA_WJMSC1	WJMSC1	37226	5301	2.53049	0.468627	1.24063	G2M	-0.772	1
AACGTTGAGGCCCTTG_WJMSC1	WJMSC1	39380	5228	2.89995	-0.221551	-0.441243	G1	0.219693	2
AACGTTGCACACTGCG_WJMSC1	WJMSC1	16951	3292	2.05888	-0.17489	-0.452883	G1	0.277993	2
AACGTTGCACAGGTTT_WJMSC1	WJMSC1	44825	5423	2.48745	-0.129364	-0.507975	G1	0.378611	4
AACGTTGCACGCCAGT_WJMSC1	WJMSC1	21767	3820	3.05968	-0.0670318	-0.420699	G1	0.353667	2
AACGTTGCATAAGACA_WJMSC1	WJMSC1	28477	3975	2.70745	-0.231805	-0.343986	G1	0.11218	2
AACGTTGCATAGGATA_WJMSC1	WJMSC1	35012	5084	3.57877	0.348644	1.20251	G2M	-0.853866	1
AACGTTGCATTAGGCT_WJMSC1	WJMSC1	28533	4341	2.08881	-0.284307	-0.548589	G1	0.264281	2
AACGTTGGTAGGCATG_WJMSC1	WJMSC1	6486	1782	4.97996	-0.125294	-0.110973	G1	-0.0143208	2
AACGTTGGTGGTACAG_WJMSC1	WJMSC1	48879	5541	2.53483	-0.218508	-0.448531	G1	0.230023	4
AACGTTGGTTCGCGAC_WJMSC1	WJMSC1	43214	5781	3.01985	0.163802	0.397086	G2M	-0.233284	1
AACGTTGTCACAGTAC_WJMSC1	WJMSC1	39879	5287	2.20166	1.05345	0.168263	S	0.885187	1
AACGTTGTCAGCTCGG_WJMSC1	WJMSC1	20564	3899	2.89341	-0.0366585	-0.385793	G1	0.349134	4
AACGTTGTCCGTTGTC_WJMSC1	WJMSC1	20298	3611	1.66519	-0.0959202	-0.458839	G1	0.362918	4
AACGTTGTCCTCATTA_WJMSC1	WJMSC1	28649	4377	2.98091	-0.244408	-0.363585	G1	0.119177	2
AACGTTGTCGGCGCTA_WJMSC1	WJMSC1	17489	3441	3.11053	-0.135091	-0.321892	G1	0.186801	2
AACGTTGTCTCTAAGG_WJMSC1	WJMSC1	7244	2237	3.54776	0.0645022	0.391894	G2M	-0.327392	2
AACTCAGAGAACAACT_WJMSC1	WJMSC1	4419	1435	2.71555	-0.0429447	-0.130297	G1	0.087352	2
AACTCAGAGGTGCTAG_WJMSC1	WJMSC1	9026	2319	2.58143	-0.228069	-0.194464	G1	-0.0336057	2
AACTCAGAGTGGTCCC_WJMSC1	WJMSC1	22291	3814	3.09542	-0.120713	-0.342772	G1	0.222059	2
AACTCAGCAAAGGCGT_WJMSC1	WJMSC1	38865	5331	4.00103	0.3805	1.0016	G2M	-0.621102	1
AACTCAGCAATGGAAT_WJMSC1	WJMSC1	33581	5043	2.92427	0.706453	1.24439	G2M	-0.537932	1
AACTCAGCACAGATTC_WJMSC1	WJMSC1	39843	4995	2.84868	-0.233257	-0.518845	G1	0.285587	4
AACTCAGCACATGGGA_WJMSC1	WJMSC1	26114	3955	3.25496	-0.253786	-0.396399	G1	0.142613	2
AACTCAGCACGCCAGT_WJMSC1	WJMSC1	23946	4186	2.49729	0.458026	0.781226	G2M	-0.3232	1
AACTCAGCACTAGTAC_WJMSC1	WJMSC1	19515	3834	2.51089	-0.363957	-0.443071	G1	0.0791144	2
AACTCAGCAGGACCCT_WJMSC1	WJMSC1	2500	1065	0.56	0.0131359	0.0070855	S	0.00605043	6
AACTCAGCATACCATG_WJMSC1	WJMSC1	29695	4929	3.69422	0.52475	0.746825	G2M	-0.222075	1
AACTCAGCATCTATGG_WJMSC1	WJMSC1	33328	5407	2.57441	0.581469	0.831592	G2M	-0.250123	3
AACTCAGGTATAGTAG_WJMSC1	WJMSC1	22966	3865	2.08134	-0.0902809	-0.497974	G1	0.407693	4
AACTCAGGTCACCCAG_WJMSC1	WJMSC1	37823	4981	2.74172	-0.162214	-0.399842	G1	0.237627	4
AACTCAGGTCATCCCT_WJMSC1	WJMSC1	34521	4789	2.78671	-0.310031	-0.478595	G1	0.168564	4
AACTCAGGTCCCTTGT_WJMSC1	WJMSC1	44918	5357	2.64037	0.426238	0.550154	G2M	-0.123915	1
AACTCAGGTGAGCGAT_WJMSC1	WJMSC1	26289	4043	3.15341	-0.139635	-0.50221	G1	0.362575	2
AACTCAGGTTACGTCA_WJMSC1	WJMSC1	24020	4227	3.93422	-0.108826	-0.606783	G1	0.497957	2
AACTCAGGTTTCGCTC_WJMSC1	WJMSC1	32116	4387	2.58438	-0.123935	-0.47161	G1	0.347675	4
AACTCAGTCCCAGGTG_WJMSC1	WJMSC1	22766	3889	2.94299	-0.207569	-0.48271	G1	0.275141	2
AACTCAGTCTACCTGC_WJMSC1	WJMSC1	37568	5458	2.94399	0.282089	1.29558	G2M	-1.01349	1
AACTCAGTCTGCCCTA_WJMSC1	WJMSC1	21753	3879	2.37668	-0.278747	-0.33772	G1	0.0589732	2
AACTCAGTCTGGAGCC_WJMSC1	WJMSC1	22047	3983	3.46532	0.0443731	0.417359	G2M	-0.372986	3
AACTCCCAGAGTAATC_WJMSC1	WJMSC1	26632	3872	2.74482	-0.227778	-0.356292	G1	0.128514	2
AACTCCCAGCAGATCG_WJMSC1	WJMSC1	42563	5819	2.96032	0.35134	1.29621	G2M	-0.944869	1
AACTCCCAGCCCAATT_WJMSC1	WJMSC1	25734	3984	3.02712	-0.146955	-0.455644	G1	0.308689	2
AACTCCCAGCGGCTTC_WJMSC1	WJMSC1	32211	4883	2.51777	0.696451	1.02631	G2M	-0.32986	1
AACTCCCAGCTGGAAC_WJMSC1	WJMSC1	34336	4987	2.78716	0.578698	1.10398	G2M	-0.525285	1
AACTCCCAGGAATGGA_WJMSC1	WJMSC1	33755	5038	3.32395	-0.162863	0.358019	G2M	-0.520883	2
AACTCCCAGGCATGTG_WJMSC1	WJMSC1	37840	5185	2.85148	0.575002	1.01644	G2M	-0.441441	1
AACTCCCAGGGAGTAA_WJMSC1	WJMSC1	14920	3094	2.94236	0.044814	-0.275969	S	0.320783	4
AACTCCCCAAACAACA_WJMSC1	WJMSC1	29094	4289	2.7119	-0.153314	-0.418971	G1	0.265657	2
AACTCCCCAACACCTA_WJMSC1	WJMSC1	24482	3897	3.22686	-0.198995	-0.528625	G1	0.32963	2
AACTCCCCACCAACCG_WJMSC1	WJMSC1	31555	4977	3.02963	0.773599	1.22769	G2M	-0.454092	1
AACTCCCCACGACGAA_WJMSC1	WJMSC1	28908	4508	3.01301	-0.0348163	-0.12993	G1	0.0951137	3
AACTCCCCACTCAGGC_WJMSC1	WJMSC1	52456	6194	2.21138	0.97599	1.1753	G2M	-0.199305	1
AACTCCCCAGACAGGT_WJMSC1	WJMSC1	27030	4059	2.86349	-0.168956	-0.383287	G1	0.21433	2
AACTCCCCAGAGTGTG_WJMSC1	WJMSC1	9054	2219	4.05346	0.135582	-0.154398	S	0.28998	2
AACTCCCCAGGTTTCA_WJMSC1	WJMSC1	24099	4155	3.68065	-0.0590833	-0.481395	G1	0.422312	2
AACTCCCCATCACGTA_WJMSC1	WJMSC1	31899	4173	2.58942	-0.166527	-0.390007	G1	0.223481	2
AACTCCCCATGTAGTC_WJMSC1	WJMSC1	26582	4049	3.27665	-0.235321	-0.276178	G1	0.0408573	2
AACTCCCCATGTTGAC_WJMSC1	WJMSC1	36189	4483	2.48694	-0.231141	-0.442324	G1	0.211184	2
AACTCCCGTAGCGTAG_WJMSC1	WJMSC1	27603	4333	2.8294	-0.197091	-0.314068	G1	0.116977	2
AACTCCCGTCTTCAAG_WJMSC1	WJMSC1	49085	5544	3.06204	-0.271837	-0.495525	G1	0.223688	2
AACTCCCGTCTTCGTC_WJMSC1	WJMSC1	43318	5819	3.45815	0.426306	1.16071	G2M	-0.734406	1
AACTCCCGTTTAAGCC_WJMSC1	WJMSC1	38810	5221	3.12033	-0.333618	-0.481579	G1	0.147961	2
AACTCCCTCAACCATG_WJMSC1	WJMSC1	33988	5167	3.37178	0.428958	0.854692	G2M	-0.425734	1
AACTCCCTCAAGCCTA_WJMSC1	WJMSC1	31105	4805	2.79376	-0.123251	0.178574	G2M	-0.301825	3
AACTCCCTCACATACG_WJMSC1	WJMSC1	21031	3589	2.89097	-0.0589319	-0.351323	G1	0.292391	2
AACTCCCTCATGCTCC_WJMSC1	WJMSC1	22608	4243	3.06529	-0.184404	-0.408044	G1	0.22364	4
AACTCCCTCCGATATG_WJMSC1	WJMSC1	19397	3511	3.01593	-0.0874361	-0.297599	G1	0.210163	2
AACTCCCTCCGGGTGT_WJMSC1	WJMSC1	43230	5705	3.18297	0.117764	0.566593	G2M	-0.448829	1
AACTCCCTCTGATACG_WJMSC1	WJMSC1	38229	5043	1.84153	-0.157147	-0.415513	G1	0.258365	4
AACTCTTAGAGCTGGT_WJMSC1	WJMSC1	21624	4135	1.48446	-0.204255	-0.371143	G1	0.166888	2
AACTCTTAGATATACG_WJMSC1	WJMSC1	45058	6046	3.79289	0.995239	0.96144	S	0.0337985	1
AACTCTTAGATGAGAG_WJMSC1	WJMSC1	21864	3384	4.1438	0.035779	-0.206933	S	0.242712	2
AACTCTTAGCCAACAG_WJMSC1	WJMSC1	31787	4373	2.92258	-0.315398	-0.595399	G1	0.280001	2
AACTCTTAGGACACCA_WJMSC1	WJMSC1	21939	3976	3.71029	-0.237683	-0.585565	G1	0.347881	2
AACTCTTAGGTAGCTG_WJMSC1	WJMSC1	26550	4098	3.2467	-0.178072	-0.37564	G1	0.197568	2
AACTCTTAGTTAACGA_WJMSC1	WJMSC1	28317	4307	2.70156	-0.145606	-0.431194	G1	0.285588	2
AACTCTTAGTTCGCGC_WJMSC1	WJMSC1	28111	4028	2.92412	-0.148337	-0.155311	G1	0.00697386	2
AACTCTTCAAGGGTCA_WJMSC1	WJMSC1	23319	4143	3.03186	0.513049	-0.126297	S	0.639346	1
AACTCTTCAAGTCATC_WJMSC1	WJMSC1	12278	2433	3.6488	-0.0800043	-0.29581	G1	0.215805	2
AACTCTTCACATCTTT_WJMSC1	WJMSC1	21707	3562	2.21588	-0.201533	-0.282584	G1	0.0810515	2
AACTCTTCAGCTGGCT_WJMSC1	WJMSC1	24661	4091	2.54248	-0.342042	-0.324825	G1	-0.0172173	2
AACTCTTCAGTGGAGT_WJMSC1	WJMSC1	18871	3337	2.79794	-0.198913	-0.421954	G1	0.223041	2
AACTCTTCATCCTAGA_WJMSC1	WJMSC1	45497	5358	2.42214	-0.323241	-0.46259	G1	0.139349	4
AACTCTTCATTGGCGC_WJMSC1	WJMSC1	20526	3592	2.13388	-0.291859	-0.21975	G1	-0.072109	2
AACTCTTGTAATCGTC_WJMSC1	WJMSC1	26952	4577	3.10552	0.0209063	0.656696	G2M	-0.63579	3
AACTCTTGTATATGGA_WJMSC1	WJMSC1	13061	2658	3.90475	-0.123638	-0.266548	G1	0.14291	2
AACTCTTGTATTAGCC_WJMSC1	WJMSC1	22464	3826	2.37714	-0.0871658	-0.259139	G1	0.171973	4
AACTCTTGTCAAACTC_WJMSC1	WJMSC1	19812	3688	2.38744	-0.220383	-0.394	G1	0.173617	2
AACTCTTGTCATATGC_WJMSC1	WJMSC1	29541	5278	2.52869	0.62055	1.65646	G2M	-1.03591	1
AACTCTTGTGATAAGT_WJMSC1	WJMSC1	34915	4737	2.99871	-0.0177071	-0.161904	G1	0.144197	4
AACTCTTGTGGTTTCA_WJMSC1	WJMSC1	23017	4120	3.18895	-0.236826	-0.412631	G1	0.175806	2
AACTCTTGTGTGGTTT_WJMSC1	WJMSC1	17467	3252	3.76138	-0.162793	-0.382965	G1	0.220172	2
AACTCTTGTTCAGCGC_WJMSC1	WJMSC1	24537	4358	2.7591	-0.0989159	-0.525261	G1	0.426345	3
AACTCTTGTTGATTGC_WJMSC1	WJMSC1	18024	3488	2.68531	0.222262	-0.322431	S	0.544693	4
AACTCTTTCACATAGC_WJMSC1	WJMSC1	13370	2780	2.64024	-0.153816	-0.443006	G1	0.28919	2
AACTGGTAGACTGGGT_WJMSC1	WJMSC1	28538	4168	2.70867	-0.0977517	-0.263702	G1	0.16595	2
AACTGGTAGCAGATCG_WJMSC1	WJMSC1	18865	3629	3.16459	-0.136648	-0.047717	G1	-0.0889315	3
AACTGGTAGTGGAGTC_WJMSC1	WJMSC1	22789	4168	2.97512	0.577456	0.492954	S	0.0845019	1
AACTGGTCAAACCTAC_WJMSC1	WJMSC1	27078	4158	2.7033	-0.0522308	-0.424698	G1	0.372467	2
AACTGGTCAAGTCTAC_WJMSC1	WJMSC1	28817	4846	3.74432	0.428366	1.56781	G2M	-1.13945	1
AACTGGTCACAAGCCC_WJMSC1	WJMSC1	46184	5235	3.05734	-0.326086	-0.47369	G1	0.147604	2
AACTGGTCACCCAGTG_WJMSC1	WJMSC1	23404	3878	2.85421	-0.120171	-0.481108	G1	0.360937	2
AACTGGTCAGCTGTTA_WJMSC1	WJMSC1	35858	5171	2.73579	0.389689	0.989179	G2M	-0.59949	1
AACTGGTCATGCAACT_WJMSC1	WJMSC1	28244	4158	2.37219	-0.181375	-0.424024	G1	0.242649	2
AACTGGTCATTACCTT_WJMSC1	WJMSC1	27942	4227	3.61463	-0.299599	-0.474682	G1	0.175083	2
AACTGGTGTATAGGGC_WJMSC1	WJMSC1	14622	2971	2.81083	-0.0544115	-0.339405	G1	0.284994	2
AACTGGTGTCCGAGTC_WJMSC1	WJMSC1	40612	5530	2.61992	0.265302	1.37913	G2M	-1.11383	1
AACTGGTGTCCGTGAC_WJMSC1	WJMSC1	43546	5404	2.65466	-0.0482145	0.674126	G2M	-0.72234	1
AACTGGTGTCTAAAGA_WJMSC1	WJMSC1	34947	4673	3.87444	-0.185113	-0.227334	G1	0.042221	2
AACTGGTGTCTAGCCG_WJMSC1	WJMSC1	28509	4576	2.25543	-0.0757575	-0.38052	G1	0.304762	4
AACTGGTGTCTAGTGT_WJMSC1	WJMSC1	19988	3389	3.37703	-0.0967487	-0.486075	G1	0.389326	2
AACTGGTGTGACGGTA_WJMSC1	WJMSC1	39629	5144	2.24835	0.903689	1.34205	G2M	-0.438365	1
AACTGGTTCAACCAAC_WJMSC1	WJMSC1	33479	4992	3.65602	-0.0991748	-0.420071	G1	0.320896	4
AACTGGTTCATGCATG_WJMSC1	WJMSC1	26187	4433	2.55852	-0.0846956	-0.401598	G1	0.316902	4
AACTGGTTCCAAAGTC_WJMSC1	WJMSC1	17550	3671	2.64387	0.0856358	-0.297312	S	0.382948	2
AACTGGTTCGGGAGTA_WJMSC1	WJMSC1	26990	4264	3.61245	-0.28029	-0.386476	G1	0.106186	2
AACTGGTTCTGAGTGT_WJMSC1	WJMSC1	22830	4123	3.63119	-0.176163	-0.22473	G1	0.0485669	3
AACTGGTTCTGTCTCG_WJMSC1	WJMSC1	28718	4088	3.07821	-0.178219	-0.295039	G1	0.116819	2
AACTTTCAGAAGGACA_WJMSC1	WJMSC1	4224	1645	2.36742	0.491003	1.59927	G2M	-1.10827	6
AACTTTCAGACAAAGG_WJMSC1	WJMSC1	25801	4045	2.59292	-0.0835504	-0.508022	G1	0.424472	2
AACTTTCAGATGTGGC_WJMSC1	WJMSC1	22670	4043	2.13939	-0.133648	-0.327016	G1	0.193368	2
AACTTTCAGCACGCCT_WJMSC1	WJMSC1	25200	3990	2.31746	-0.278049	-0.436153	G1	0.158103	2
AACTTTCAGGAACTGC_WJMSC1	WJMSC1	35923	4687	3.5938	-0.198698	-0.405629	G1	0.206932	2
AACTTTCAGGCTATCT_WJMSC1	WJMSC1	29499	4245	3.35266	-0.254207	-0.43082	G1	0.176613	2
AACTTTCAGGGTATCG_WJMSC1	WJMSC1	23664	3516	3.52857	-0.173899	-0.503525	G1	0.329626	2
AACTTTCAGGGTCTCC_WJMSC1	WJMSC1	24325	4417	3.72456	-0.175419	-0.397856	G1	0.222437	2
AACTTTCAGTAAGTAC_WJMSC1	WJMSC1	3453	1115	0.984651	-0.0448796	-0.0775881	G1	0.0327085	6
AACTTTCAGTCACGCC_WJMSC1	WJMSC1	20524	4219	3.36192	0.379875	1.67099	G2M	-1.29111	3
AACTTTCAGTTCCACA_WJMSC1	WJMSC1	21268	3726	3.20199	-0.275023	-0.405396	G1	0.130373	2
AACTTTCAGTTCGCGC_WJMSC1	WJMSC1	17944	3424	2.74186	-0.125219	-0.22897	G1	0.10375	4
AACTTTCCAAAGAATC_WJMSC1	WJMSC1	25340	4144	4.04499	-0.216753	-0.461667	G1	0.244914	2
AACTTTCCACCAGGTC_WJMSC1	WJMSC1	21433	3758	1.90361	-0.228161	-0.381038	G1	0.152877	4
AACTTTCCAGCCACCA_WJMSC1	WJMSC1	27118	4461	2.95007	-0.0531426	-0.417706	G1	0.364563	4
AACTTTCCATCCCATC_WJMSC1	WJMSC1	34654	4852	3.13095	0.469191	0.929515	G2M	-0.460324	1
AACTTTCGTACCTACA_WJMSC1	WJMSC1	25811	4219	2.61516	-0.256433	-0.42132	G1	0.164887	2
AACTTTCGTAGCGCTC_WJMSC1	WJMSC1	28885	4507	2.37147	-0.25328	-0.569359	G1	0.316078	4
AACTTTCGTATTAGCC_WJMSC1	WJMSC1	64074	6403	2.56266	-0.193981	-0.383992	G1	0.190011	4
AACTTTCGTCCGTCAG_WJMSC1	WJMSC1	39896	5576	3.18829	0.45242	0.895892	G2M	-0.443472	1
AACTTTCGTCGAACAG_WJMSC1	WJMSC1	28211	4237	3.33558	-0.255763	-0.372662	G1	0.116898	2
AACTTTCGTCGGCTCA_WJMSC1	WJMSC1	31042	4759	3.18601	0.763606	0.791573	G2M	-0.0279668	1
AACTTTCGTGCAGGTA_WJMSC1	WJMSC1	36749	5176	3.0858	0.512688	0.998677	G2M	-0.485989	1
AACTTTCGTGTAATGA_WJMSC1	WJMSC1	21229	3556	2.66145	-0.16685	-0.242982	G1	0.0761321	2
AACTTTCGTTACGGAG_WJMSC1	WJMSC1	15575	3149	3.69823	-0.111831	-0.43923	G1	0.327399	2
AACTTTCGTTTGTTTC_WJMSC1	WJMSC1	27104	4342	2.60847	-0.120891	-0.484385	G1	0.363493	3
AACTTTCTCAAAGTAG_WJMSC1	WJMSC1	27604	4879	3.55021	0.921206	0.895182	S	0.0260237	1
AACTTTCTCACTCCTG_WJMSC1	WJMSC1	20084	3703	2.97749	-0.0748823	-0.179833	G1	0.104951	3
AACTTTCTCGATCCCT_WJMSC1	WJMSC1	34645	5098	2.50541	0.494525	1.16821	G2M	-0.673689	1
AACTTTCTCTCTGTCG_WJMSC1	WJMSC1	27434	4264	3.10199	-0.230736	-0.383531	G1	0.152794	2
AAGACCTAGACAGACC_WJMSC1	WJMSC1	29015	4173	2.27469	-0.0291611	-0.418299	G1	0.389138	2
AAGACCTAGACGACGT_WJMSC1	WJMSC1	27825	4329	3.37107	-0.194739	-0.390998	G1	0.19626	2
AAGACCTAGATGGCGT_WJMSC1	WJMSC1	16916	3491	3.60014	-0.0583294	-0.364959	G1	0.306629	4
AAGACCTAGCCGATTT_WJMSC1	WJMSC1	11534	2636	1.9074	-0.112615	-0.204385	G1	0.0917697	2
AAGACCTAGGATGTAT_WJMSC1	WJMSC1	20842	3674	3.23385	-0.23292	-0.184906	G1	-0.0480145	2
AAGACCTCAAAGCAAT_WJMSC1	WJMSC1	14866	3143	2.85887	-0.210956	-0.39481	G1	0.183854	2
AAGACCTCAACACCTA_WJMSC1	WJMSC1	26936	4232	2.62474	-0.250799	-0.51517	G1	0.26437	2
AAGACCTCAACGATGG_WJMSC1	WJMSC1	56072	6144	4.20709	-0.120593	-0.487249	G1	0.366655	2
AAGACCTCAATCCAAC_WJMSC1	WJMSC1	30007	4693	2.82601	-0.210999	-0.459202	G1	0.248203	2
AAGACCTCACGACGAA_WJMSC1	WJMSC1	23217	3952	2.20097	-0.18542	-0.42356	G1	0.23814	2
AAGACCTCACGCTTTC_WJMSC1	WJMSC1	5521	1741	1.97428	-0.137668	-0.332905	G1	0.195237	6
AAGACCTCACTTACGA_WJMSC1	WJMSC1	23416	3993	3.24137	-0.26235	-0.415363	G1	0.153013	2
AAGACCTCAGACGCTC_WJMSC1	WJMSC1	27942	4219	2.58034	-0.0136514	-0.358908	G1	0.345256	2
AAGACCTCAGCCTGTG_WJMSC1	WJMSC1	20779	3571	3.11372	-0.184074	-0.250883	G1	0.0668091	2
AAGACCTCAGCTGGCT_WJMSC1	WJMSC1	50639	5779	3.14777	0.144171	0.92857	G2M	-0.784399	2
AAGACCTCATGGGACA_WJMSC1	WJMSC1	28195	4673	2.23444	-0.164787	-0.601804	G1	0.437017	3
AAGACCTGTCGAGTTT_WJMSC1	WJMSC1	6385	1734	3.8841	0.0728865	-0.152144	S	0.225031	2
AAGACCTGTCGCATCG_WJMSC1	WJMSC1	54468	6013	2.61071	-0.214602	-0.453034	G1	0.238432	2
AAGACCTGTTATTCTC_WJMSC1	WJMSC1	30819	4262	2.94623	-0.202535	-0.386438	G1	0.183903	2
AAGACCTGTTCAACCA_WJMSC1	WJMSC1	25060	4190	2.8332	-0.140329	-0.232616	G1	0.0922874	3
AAGACCTTCCCTAATT_WJMSC1	WJMSC1	36910	4865	2.43565	-0.116716	-0.357232	G1	0.240516	3
AAGACCTTCCGAACGC_WJMSC1	WJMSC1	18640	3768	4.3133	0.475728	0.862249	G2M	-0.386521	1
AAGACCTTCCGTCATC_WJMSC1	WJMSC1	46427	5886	2.68378	-0.018847	1.35421	G2M	-1.37306	4
AAGACCTTCCTCAATT_WJMSC1	WJMSC1	20280	3461	2.9142	-0.175379	-0.264804	G1	0.0894248	2
AAGACCTTCGAGAGCA_WJMSC1	WJMSC1	29388	4026	3.81448	-0.173958	-0.429775	G1	0.255817	2
AAGCCGCAGACTCGGA_WJMSC1	WJMSC1	30408	4828	3.13404	0.0679591	1.35302	G2M	-1.28506	2
AAGCCGCAGAGAGCTC_WJMSC1	WJMSC1	36994	5147	2.47067	0.803843	-0.106088	S	0.909931	1
AAGCCGCAGAGCCCAA_WJMSC1	WJMSC1	5811	1685	3.85476	-0.068986	-0.156485	G1	0.087499	5
AAGCCGCAGATGTTAG_WJMSC1	WJMSC1	33780	4938	3.18532	0.650103	0.897054	G2M	-0.246951	1
AAGCCGCAGCTAGTCT_WJMSC1	WJMSC1	23952	4080	2.56764	-0.141936	-0.479908	G1	0.337973	4
AAGCCGCAGCTCCTTC_WJMSC1	WJMSC1	32897	4848	3.33769	0.302515	1.17075	G2M	-0.868236	1
AAGCCGCAGGGATGGG_WJMSC1	WJMSC1	12681	2881	3.97445	0.160786	0.907962	G2M	-0.747177	1
AAGCCGCAGTCACGCC_WJMSC1	WJMSC1	28992	4300	3.78725	-0.191147	-0.319498	G1	0.128351	2
AAGCCGCAGTTACGGG_WJMSC1	WJMSC1	24433	3895	2.72582	-0.18974	-0.304553	G1	0.114813	2
AAGCCGCCAACAACCT_WJMSC1	WJMSC1	19750	3546	4.06582	-0.027691	-0.407715	G1	0.380024	2
AAGCCGCCAATACGCT_WJMSC1	WJMSC1	29949	4607	3.11196	0.770374	0.604469	S	0.165905	1
AAGCCGCCACATCCAA_WJMSC1	WJMSC1	21167	3679	3.14641	-0.192614	-0.340049	G1	0.147435	2
AAGCCGCCACCCAGTG_WJMSC1	WJMSC1	30931	4844	1.9786	0.923164	1.19398	G2M	-0.270815	1
AAGCCGCCACGAAAGC_WJMSC1	WJMSC1	29252	4767	3.00492	0.468483	0.195519	S	0.272964	1
AAGCCGCCACGGTTTA_WJMSC1	WJMSC1	28609	4293	2.62854	-0.149031	-0.316055	G1	0.167024	2
AAGCCGCCACGTTGGC_WJMSC1	WJMSC1	34454	5134	3.01852	0.656232	1.30817	G2M	-0.651933	1
AAGCCGCCATAAGACA_WJMSC1	WJMSC1	22455	3887	3.1886	-0.304489	-0.389459	G1	0.0849699	2
AAGCCGCCATATGCTG_WJMSC1	WJMSC1	38135	4793	4.29789	-0.340873	-0.43156	G1	0.090687	2
AAGCCGCCATCACGTA_WJMSC1	WJMSC1	22323	4019	2.41903	-0.344526	-0.447514	G1	0.102988	2
AAGCCGCCATCCAACA_WJMSC1	WJMSC1	21788	3718	3.18065	-0.17107	-0.423201	G1	0.252131	4
AAGCCGCCATGCCTTC_WJMSC1	WJMSC1	22778	3956	2.54193	-0.167502	-0.0481888	G1	-0.119313	3
AAGCCGCCATGCTGGC_WJMSC1	WJMSC1	29067	4212	3.06189	-0.161616	-0.379445	G1	0.217828	2
AAGCCGCGTACCGCTG_WJMSC1	WJMSC1	23127	3977	2.46465	-0.299173	-0.393702	G1	0.0945289	2
AAGCCGCGTCCCGACA_WJMSC1	WJMSC1	20787	3739	3.18949	-0.156853	-0.537002	G1	0.380148	2
AAGCCGCGTCTTGTCC_WJMSC1	WJMSC1	29604	4498	2.53344	0.948968	0.898862	S	0.0501066	1
AAGCCGCTCACCTCGT_WJMSC1	WJMSC1	16011	3275	3.64125	0.586049	0.806829	G2M	-0.22078	1
AAGCCGCTCAGGTTCA_WJMSC1	WJMSC1	27277	4229	3.44979	-0.0881196	-0.3477	G1	0.25958	2
AAGCCGCTCCCGACTT_WJMSC1	WJMSC1	29938	4152	3.44044	-0.140745	-0.293439	G1	0.152694	2
AAGCCGCTCCTTGCCA_WJMSC1	WJMSC1	13249	2829	2.57378	0.604237	-0.246701	S	0.850938	1
AAGCCGCTCGTTGACA_WJMSC1	WJMSC1	28361	4521	2.86309	-0.0986039	-0.486497	G1	0.387893	2
AAGCCGCTCTGTACGA_WJMSC1	WJMSC1	41199	5144	2.54861	-0.170065	-0.439217	G1	0.269152	4
AAGGAGCAGACACTAA_WJMSC1	WJMSC1	38405	4702	3.01523	-0.193929	-0.3169	G1	0.122971	2
AAGGAGCAGACTTGAA_WJMSC1	WJMSC1	29135	4255	2.99296	-0.167115	-0.460554	G1	0.293439	2
AAGGAGCAGCCAGTTT_WJMSC1	WJMSC1	22072	4098	2.28797	0.0382092	1.29328	G2M	-1.25507	3
AAGGAGCAGCGGCTTC_WJMSC1	WJMSC1	14881	3146	2.78207	-0.245504	-0.298375	G1	0.0528713	2
AAGGAGCAGGAGTACC_WJMSC1	WJMSC1	22642	3925	3.69225	-0.0392774	-0.300484	G1	0.261206	3
AAGGAGCAGGCATGGT_WJMSC1	WJMSC1	22951	3689	2.81034	-0.108504	-0.439946	G1	0.331442	2
AAGGAGCAGTACCGGA_WJMSC1	WJMSC1	44068	5238	2.92956	0.280508	0.776372	G2M	-0.495864	1
AAGGAGCAGTCATGCT_WJMSC1	WJMSC1	20794	3818	2.75079	-0.15514	-0.427477	G1	0.272337	2
AAGGAGCCAAGCGATG_WJMSC1	WJMSC1	28381	4854	2.95973	0.757077	1.30169	G2M	-0.544611	1
AAGGAGCCACATGGGA_WJMSC1	WJMSC1	20826	3611	3.16431	-0.106736	-0.391624	G1	0.284888	2
AAGGAGCCACCATGTA_WJMSC1	WJMSC1	28504	4472	2.85574	-0.0355448	-0.436125	G1	0.40058	4
AAGGAGCCACGAGGTA_WJMSC1	WJMSC1	17039	3017	3.70914	-0.203973	-0.339353	G1	0.13538	2
AAGGAGCCAGATAATG_WJMSC1	WJMSC1	40557	5173	2.43854	-0.279512	-0.438848	G1	0.159337	4
AAGGAGCCAGGAATGC_WJMSC1	WJMSC1	28557	4475	3.09206	-0.254543	-0.455595	G1	0.201052	4
AAGGAGCCAGGGTACA_WJMSC1	WJMSC1	49021	5736	3.6209	0.452164	0.40606	S	0.0461039	1
AAGGAGCGTAAAGGAG_WJMSC1	WJMSC1	25891	3896	2.81179	-0.144053	-0.374571	G1	0.230518	2
AAGGAGCGTAATAGCA_WJMSC1	WJMSC1	25855	4122	3.51963	-0.301112	-0.46114	G1	0.160027	2
AAGGAGCGTAGCAAAT_WJMSC1	WJMSC1	25018	4304	2.53418	0.22072	-0.452142	S	0.672861	4
AAGGAGCGTATAGTAG_WJMSC1	WJMSC1	29568	4069	3.60525	-0.174864	-0.442124	G1	0.26726	2
AAGGAGCGTATGAATG_WJMSC1	WJMSC1	22307	4008	4.456	-0.229548	-0.411585	G1	0.182038	2
AAGGAGCGTTCGTTGA_WJMSC1	WJMSC1	33842	4748	3.59908	-0.306584	-0.402319	G1	0.095736	2
AAGGAGCTCATAAAGG_WJMSC1	WJMSC1	25661	4269	3.51506	-0.345771	-0.371274	G1	0.0255028	2
AAGGAGCTCATTCACT_WJMSC1	WJMSC1	36781	5202	3.31421	0.40343	1.15001	G2M	-0.74658	1
AAGGAGCTCCGCATCT_WJMSC1	WJMSC1	32350	4454	2.36785	-0.133803	-0.429199	G1	0.295396	2
AAGGAGCTCCTTGGTC_WJMSC1	WJMSC1	32207	4527	2.97451	-0.252616	-0.435068	G1	0.182452	4
AAGGAGCTCGATAGAA_WJMSC1	WJMSC1	38980	5182	3.22473	-0.165483	-0.321518	G1	0.156035	2
AAGGAGCTCTGAGTGT_WJMSC1	WJMSC1	23027	3668	3.17888	-0.0849844	-0.292917	G1	0.207932	2
AAGGAGCTCTTGACGA_WJMSC1	WJMSC1	31482	4391	3.18595	-0.0725305	-0.427358	G1	0.354828	2
AAGGCAGAGCGATGAC_WJMSC1	WJMSC1	14295	3177	3.45575	-0.102856	-0.488914	G1	0.386058	3
AAGGCAGAGCTGAAAT_WJMSC1	WJMSC1	20755	3642	2.09588	-0.0448436	-0.217342	G1	0.172498	3
AAGGCAGAGGACACCA_WJMSC1	WJMSC1	13356	3004	3.21204	0.540881	1.01039	G2M	-0.469506	1
AAGGCAGAGGACGAAA_WJMSC1	WJMSC1	38851	5729	3.62668	1.27716	0.716033	S	0.561129	1
AAGGCAGAGGTAGCCA_WJMSC1	WJMSC1	46201	5972	3.00643	0.313051	0.465572	G2M	-0.152521	1
AAGGCAGAGTACCGGA_WJMSC1	WJMSC1	11698	2703	2.59019	-0.126453	-0.281414	G1	0.154961	2
AAGGCAGAGTGTCCCG_WJMSC1	WJMSC1	25040	3955	3.20288	-0.14235	-0.487532	G1	0.345183	2
AAGGCAGCAATTGCTG_WJMSC1	WJMSC1	46421	5877	2.97064	0.370657	0.895923	G2M	-0.525266	1
AAGGCAGCACCGAATT_WJMSC1	WJMSC1	26836	4226	3.51394	-0.250095	-0.369561	G1	0.119466	2
AAGGCAGCACTGTTAG_WJMSC1	WJMSC1	6729	1932	4.10165	-0.0828047	0.514442	G2M	-0.597247	2
AAGGCAGCAGGGAGAG_WJMSC1	WJMSC1	23698	3674	3.72605	-0.210392	-0.232597	G1	0.0222051	2
AAGGCAGCAGTCGATT_WJMSC1	WJMSC1	25139	4038	2.73281	-0.134708	-0.383089	G1	0.248381	2
AAGGCAGCATACCATG_WJMSC1	WJMSC1	13490	2933	3.07635	-0.173054	-0.32293	G1	0.149876	3
AAGGCAGGTACATGTC_WJMSC1	WJMSC1	38807	5722	2.13106	0.508739	1.82954	G2M	-1.3208	1
AAGGCAGGTAGTGAAT_WJMSC1	WJMSC1	57453	5936	3.43933	0.0598485	0.44933	G2M	-0.389482	2
AAGGCAGGTATCAGTC_WJMSC1	WJMSC1	26452	3921	3.38349	-0.181234	-0.346024	G1	0.16479	2
AAGGCAGGTATTCTCT_WJMSC1	WJMSC1	28233	4629	2.93982	-0.162081	-0.413508	G1	0.251427	2
AAGGCAGGTCAAACTC_WJMSC1	WJMSC1	15729	2983	3.62388	-0.294912	-0.232679	G1	-0.0622334	2
AAGGCAGGTCCGACGT_WJMSC1	WJMSC1	19507	3421	3.43979	-0.123362	-0.301625	G1	0.178263	2
AAGGCAGGTCTGATCA_WJMSC1	WJMSC1	23808	4370	3.72984	-0.0636148	0.51181	G2M	-0.575424	2
AAGGCAGGTGGCCCTA_WJMSC1	WJMSC1	35762	5203	2.46351	0.545023	1.70385	G2M	-1.15883	1
AAGGCAGGTGGCGAAT_WJMSC1	WJMSC1	23338	3543	3.06796	-0.24327	-0.418674	G1	0.175403	2
AAGGCAGGTTACGGAG_WJMSC1	WJMSC1	27191	4409	3.08926	0.339634	-0.363506	S	0.703139	1
AAGGCAGTCACAAACC_WJMSC1	WJMSC1	33436	4812	2.90705	0.678491	0.859547	G2M	-0.181056	1
AAGGCAGTCCATTCTA_WJMSC1	WJMSC1	52054	5664	2.2419	0.596315	1.36345	G2M	-0.767138	1
AAGGCAGTCCCAAGTA_WJMSC1	WJMSC1	31174	4462	3.34574	-0.23863	-0.485611	G1	0.246981	2
AAGGCAGTCTACCTGC_WJMSC1	WJMSC1	36369	5175	2.50763	0.541446	1.16699	G2M	-0.625544	1
AAGGCAGTCTACGAGT_WJMSC1	WJMSC1	27263	4702	3.96875	0.598614	1.06382	G2M	-0.465209	1
AAGGCAGTCTAGAGTC_WJMSC1	WJMSC1	42693	5810	2.65852	0.975605	0.906676	S	0.0689291	1
AAGGCAGTCTCCGGTT_WJMSC1	WJMSC1	7078	1898	3.24951	-0.138616	-0.304951	G1	0.166334	2
AAGGCAGTCTCTAAGG_WJMSC1	WJMSC1	16312	3175	3.26753	-0.210919	-0.310878	G1	0.099959	2
AAGGCAGTCTTAGAGC_WJMSC1	WJMSC1	22818	4156	2.86616	0.178318	0.955356	G2M	-0.777038	3
AAGGTTCAGCACGCCT_WJMSC1	WJMSC1	25093	4050	2.29148	-0.15072	-0.403961	G1	0.253241	2
AAGGTTCAGCATGGCA_WJMSC1	WJMSC1	7634	2114	4.61095	-0.0113147	0.212393	G2M	-0.223708	6
AAGGTTCAGCCAACAG_WJMSC1	WJMSC1	31784	4424	2.91656	-0.106022	-0.397406	G1	0.291385	2
AAGGTTCAGCCCTAAT_WJMSC1	WJMSC1	29547	4585	3.06292	-0.131646	-0.389757	G1	0.258111	2
AAGGTTCAGTACGTTC_WJMSC1	WJMSC1	54728	5946	2.89797	-0.120352	-0.450264	G1	0.329911	2
AAGGTTCAGTCGAGTG_WJMSC1	WJMSC1	18461	3555	3.40177	-0.182719	-0.473191	G1	0.290471	2
AAGGTTCAGTCTTGCA_WJMSC1	WJMSC1	30455	4600	3.45428	0.40168	0.989853	G2M	-0.588174	1
AAGGTTCAGTTGAGTA_WJMSC1	WJMSC1	26575	3961	3.83067	-0.112872	-0.427175	G1	0.314303	2
AAGGTTCCAACTTGAC_WJMSC1	WJMSC1	40115	5708	1.92447	0.666577	1.59194	G2M	-0.925362	1
AAGGTTCCATTATCTC_WJMSC1	WJMSC1	31536	4222	3.10439	-0.317077	-0.409556	G1	0.0924783	2
AAGGTTCGTAAACGCG_WJMSC1	WJMSC1	26358	3716	3.36141	-0.150842	-0.284671	G1	0.133829	2
AAGGTTCGTAAGGATT_WJMSC1	WJMSC1	49058	5957	2.74369	-0.139797	0.355651	G2M	-0.495448	4
AAGGTTCGTACCAGTT_WJMSC1	WJMSC1	57531	6173	3.41207	-0.182948	-0.438501	G1	0.255552	2
AAGGTTCGTACTTGAC_WJMSC1	WJMSC1	33591	4647	3.44437	-0.359317	-0.503319	G1	0.144002	2
AAGGTTCGTCTTGCGG_WJMSC1	WJMSC1	47606	5586	3.34202	-0.218415	-0.584371	G1	0.365956	4
AAGGTTCGTTCGTTGA_WJMSC1	WJMSC1	31342	5014	2.92579	0.48443	1.33963	G2M	-0.8552	1
AAGGTTCGTTTGGCGC_WJMSC1	WJMSC1	26721	4344	3.81348	0.380295	-0.255654	S	0.635949	1
AAGGTTCTCACTCTTA_WJMSC1	WJMSC1	25702	4167	3.46666	-0.157082	-0.215696	G1	0.0586141	2
AAGGTTCTCGAATGCT_WJMSC1	WJMSC1	50006	5633	3.3116	-0.260147	-0.536536	G1	0.276389	2
AAGGTTCTCTGTCAAG_WJMSC1	WJMSC1	21946	4009	2.46514	-0.239095	-0.51464	G1	0.275545	2
AAGTCTGAGAAACGCC_WJMSC1	WJMSC1	17700	3177	4.94915	-0.262558	-0.44758	G1	0.185022	2
AAGTCTGAGATCACGG_WJMSC1	WJMSC1	18493	3394	1.99535	-0.183622	-0.339585	G1	0.155964	4
AAGTCTGAGCTGAAAT_WJMSC1	WJMSC1	31704	4461	3.06901	0.566515	0.79029	G2M	-0.223775	1
AAGTCTGAGGTGACCA_WJMSC1	WJMSC1	22585	3837	3.71928	-0.0945156	0.0813613	G2M	-0.175877	3
AAGTCTGAGTACGCGA_WJMSC1	WJMSC1	22710	4227	2.65081	0.710938	0.696009	S	0.0149292	1
AAGTCTGAGTTTAGGA_WJMSC1	WJMSC1	25141	3781	3.82642	-0.127905	-0.488291	G1	0.360386	2
AAGTCTGCAAACTGTC_WJMSC1	WJMSC1	48969	5829	2.62411	0.526516	1.36638	G2M	-0.83986	1
AAGTCTGCAAGAGGCT_WJMSC1	WJMSC1	28210	4013	2.11982	-0.161544	-0.412306	G1	0.250762	2
AAGTCTGCACCCTATC_WJMSC1	WJMSC1	39507	5335	3.07287	-0.367187	-0.405767	G1	0.0385804	2
AAGTCTGCAGACAGGT_WJMSC1	WJMSC1	17234	3452	3.44087	-0.0489818	-0.391236	G1	0.342254	2
AAGTCTGCAGATCCAT_WJMSC1	WJMSC1	24448	3776	3.8408	-0.245905	-0.288099	G1	0.0421933	2
AAGTCTGCAGCCTTTC_WJMSC1	WJMSC1	10486	2251	2.96586	-0.0150222	-0.294186	G1	0.279163	2
AAGTCTGCAGTCAGAG_WJMSC1	WJMSC1	33141	5107	2.26909	0.174962	1.34647	G2M	-1.17151	3
AAGTCTGGTAGCCTCG_WJMSC1	WJMSC1	18272	3622	3.02649	0.00465154	-0.436394	S	0.441046	2
AAGTCTGGTCACTGGC_WJMSC1	WJMSC1	38283	5063	2.44756	0.217042	0.759957	G2M	-0.542915	1
AAGTCTGGTGGTGTAG_WJMSC1	WJMSC1	21520	3841	2.92286	-0.152084	-0.279732	G1	0.127648	4
AAGTCTGGTTCATGGT_WJMSC1	WJMSC1	24309	4100	2.53815	-0.255393	-0.266684	G1	0.0112909	2
AAGTCTGTCAAACAAG_WJMSC1	WJMSC1	26140	4131	2.2456	-0.0518836	-0.45015	G1	0.398267	4
AAGTCTGTCCAAATGC_WJMSC1	WJMSC1	49942	5882	2.18854	0.71773	1.07644	G2M	-0.358713	1
AAGTCTGTCCTGCAGG_WJMSC1	WJMSC1	28806	4754	2.13844	0.73977	0.806216	G2M	-0.0664458	1
AATCCAGAGAACAATC_WJMSC1	WJMSC1	33361	4576	3.32124	-0.24109	-0.458625	G1	0.217534	3
AATCCAGAGAATTGTG_WJMSC1	WJMSC1	6050	1808	3.93388	0.555842	0.49119	S	0.0646524	1
AATCCAGAGATCGGGT_WJMSC1	WJMSC1	20469	3731	3.06805	-0.220286	-0.345243	G1	0.124957	2
AATCCAGAGCCGCCTA_WJMSC1	WJMSC1	17335	3006	2.5786	-0.251717	-0.471561	G1	0.219844	2
AATCCAGAGCGTAGTG_WJMSC1	WJMSC1	35104	5001	2.88286	0.244663	1.29565	G2M	-1.05099	3
AATCCAGAGGAATCGC_WJMSC1	WJMSC1	26869	3966	2.60895	-0.16742	-0.290121	G1	0.122701	2
AATCCAGAGTACGCCC_WJMSC1	WJMSC1	22007	3589	3.25351	-0.0557351	-0.343336	G1	0.287601	2
AATCCAGAGTTGAGAT_WJMSC1	WJMSC1	27823	4305	4.10811	-0.17119	-0.468446	G1	0.297256	2
AATCCAGCAACACGCC_WJMSC1	WJMSC1	33472	4715	3.47156	0.475216	0.816876	G2M	-0.341661	1
AATCCAGCAATTCCTT_WJMSC1	WJMSC1	6396	1859	1.0788	0.0616102	0.520067	G2M	-0.458457	6
AATCCAGCACAGGAGT_WJMSC1	WJMSC1	27265	4039	4.06749	-0.315977	-0.366042	G1	0.0500649	2
AATCCAGCAGTCAGCC_WJMSC1	WJMSC1	14824	3342	2.55666	-0.230748	-0.1877	G1	-0.0430482	2
AATCCAGCATCAGTAC_WJMSC1	WJMSC1	17920	3639	1.82478	-0.124512	-0.429374	G1	0.304862	4
AATCCAGGTAAGAGGA_WJMSC1	WJMSC1	26366	4114	2.87112	-0.0156151	-0.284052	G1	0.268437	4
AATCCAGGTAATCACC_WJMSC1	WJMSC1	25986	4253	3.72893	-0.132497	-0.346456	G1	0.213959	2
AATCCAGGTAGAAGGA_WJMSC1	WJMSC1	23235	4152	2.93092	-0.304795	-0.466467	G1	0.161672	4
AATCCAGGTCAGAATA_WJMSC1	WJMSC1	34794	5275	3.50923	0.839469	1.16547	G2M	-0.325999	1
AATCCAGGTCATGCCG_WJMSC1	WJMSC1	23870	3913	3.07499	-0.180043	-0.39724	G1	0.217197	2
AATCCAGGTGCGGTAA_WJMSC1	WJMSC1	14265	3118	3.37189	-0.204049	-0.302301	G1	0.0982512	2
AATCCAGGTTCCTCCA_WJMSC1	WJMSC1	25867	3955	2.24611	-0.185874	-0.379218	G1	0.193344	2
AATCCAGTCACGGTTA_WJMSC1	WJMSC1	9091	2319	0.395996	0.250511	0.491989	G2M	-0.241478	1
AATCCAGTCAGCATGT_WJMSC1	WJMSC1	23217	4124	3.00211	-0.15221	-0.491769	G1	0.339559	2
AATCCAGTCCACGAAT_WJMSC1	WJMSC1	33304	4961	3.69926	-0.244341	-0.358382	G1	0.114041	2
AATCCAGTCCCTCTTT_WJMSC1	WJMSC1	21827	3881	2.82219	-0.28945	-0.422298	G1	0.132848	2
AATCCAGTCTATCCCG_WJMSC1	WJMSC1	19853	3725	2.13066	-0.215124	-0.498	G1	0.282876	2
AATCCAGTCTGCGACG_WJMSC1	WJMSC1	22356	4099	3.81106	-0.093915	-0.358678	G1	0.264763	2
AATCGGTAGATGCCAG_WJMSC1	WJMSC1	25720	3821	3.10264	-0.0909893	-0.403071	G1	0.312081	2
AATCGGTAGTCTCAAC_WJMSC1	WJMSC1	35153	4783	2.2843	0.595397	1.18781	G2M	-0.592411	1
AATCGGTAGTCTTGCA_WJMSC1	WJMSC1	32729	4430	3.22955	-0.0429934	-0.30519	G1	0.262197	2
AATCGGTCAAAGCAAT_WJMSC1	WJMSC1	30235	4593	3.32727	-0.291005	-0.529402	G1	0.238396	4
AATCGGTCAATCTACG_WJMSC1	WJMSC1	46784	5400	2.22939	-0.129586	-0.522232	G1	0.392647	4
AATCGGTCAATTCCTT_WJMSC1	WJMSC1	24972	4249	3.36377	-0.236383	-0.440842	G1	0.204459	2
AATCGGTCACACATGT_WJMSC1	WJMSC1	28656	4176	2.53699	-0.182665	-0.439721	G1	0.257055	2
AATCGGTCACGAGGTA_WJMSC1	WJMSC1	19827	4006	4.16099	-0.016292	-0.208534	G1	0.192242	4
AATCGGTCAGCTGTTA_WJMSC1	WJMSC1	22082	3684	2.31863	0.0601219	-0.255931	S	0.316053	3
AATCGGTCAGGATCGA_WJMSC1	WJMSC1	18221	3557	3.46853	-0.136745	-0.408851	G1	0.272106	3
AATCGGTCAGGCTGAA_WJMSC1	WJMSC1	37310	5236	3.45216	0.745714	1.6754	G2M	-0.929686	1
AATCGGTCAGTGACAG_WJMSC1	WJMSC1	17703	3344	2.64927	-0.208357	-0.482344	G1	0.273987	2
AATCGGTCATGCGCAC_WJMSC1	WJMSC1	32754	4840	3.37058	0.401308	1.04172	G2M	-0.640413	1
AATCGGTCATTTGCCC_WJMSC1	WJMSC1	22391	3640	2.72877	-0.319119	-0.551746	G1	0.232627	2
AATCGGTGTACTTGAC_WJMSC1	WJMSC1	20818	3623	3.70833	0.0113851	-0.196627	S	0.208012	2
AATCGGTGTATAGGTA_WJMSC1	WJMSC1	28155	4729	3.00835	0.584571	0.873782	G2M	-0.289211	1
AATCGGTGTCCAGTGC_WJMSC1	WJMSC1	22076	3949	2.60464	-0.216982	-0.475972	G1	0.25899	4
AATCGGTGTCCGTTAA_WJMSC1	WJMSC1	2534	1024	3.39384	0.0312673	-0.17102	S	0.202288	2
AATCGGTGTCTGGTCG_WJMSC1	WJMSC1	44998	5528	3.17347	-0.198235	-0.592496	G1	0.39426	3
AATCGGTGTGATAAGT_WJMSC1	WJMSC1	19427	3566	3.45396	0.516659	0.954128	G2M	-0.437469	1
AATCGGTGTGTTGAGG_WJMSC1	WJMSC1	23430	4297	2.84251	0.61717	0.777855	G2M	-0.160686	1
AATCGGTGTTGATTCG_WJMSC1	WJMSC1	11545	2740	3.49069	-0.306245	-0.233608	G1	-0.0726368	2
AATCGGTGTTTAGCTG_WJMSC1	WJMSC1	17773	3399	2.44753	-0.0464345	-0.106018	G1	0.0595838	3
AATCGGTTCAAGATCC_WJMSC1	WJMSC1	23586	3886	3.8031	-0.0834254	-0.44452	G1	0.361095	2
AATCGGTTCATAAAGG_WJMSC1	WJMSC1	15822	3324	3.2676	-0.304546	-0.450108	G1	0.145562	2
AATCGGTTCCTTGGTC_WJMSC1	WJMSC1	28196	4537	3.49695	0.233541	1.20886	G2M	-0.975317	1
AATCGGTTCTCCTATA_WJMSC1	WJMSC1	26973	3962	3.28106	-0.0278428	-0.257431	G1	0.229589	2
AATCGGTTCTGTCAAG_WJMSC1	WJMSC1	27664	4457	3.15211	-0.19465	-0.316432	G1	0.121782	2
AATCGGTTCTTACCTA_WJMSC1	WJMSC1	29324	4812	3.94898	-0.22134	-0.436681	G1	0.215341	4
AATCGGTTCTTGTACT_WJMSC1	WJMSC1	26222	4084	2.73435	-0.267287	-0.433701	G1	0.166414	2
AATCGGTTCTTTCCTC_WJMSC1	WJMSC1	46212	5048	3.5164	-0.275318	-0.328571	G1	0.053253	2
ACACCAAAGCTGGAAC_WJMSC1	WJMSC1	28830	4551	3.60735	-0.0836032	-0.380362	G1	0.296758	4
ACACCAAAGGAGTACC_WJMSC1	WJMSC1	24979	4019	2.72629	-0.127462	-0.272341	G1	0.144879	2
ACACCAAAGGCATTGG_WJMSC1	WJMSC1	3350	1171	1.9403	0.0529764	0.191494	G2M	-0.138517	6
ACACCAAAGGCTCATT_WJMSC1	WJMSC1	28051	4651	3.0801	0.831781	0.642529	S	0.189252	1
ACACCAAAGTCTTGCA_WJMSC1	WJMSC1	24515	4280	2.39037	0.635978	-0.173896	S	0.809874	1
ACACCAAAGTGGTAAT_WJMSC1	WJMSC1	19378	3345	3.79812	-0.204595	-0.376356	G1	0.171762	2
ACACCAACACAGCGTC_WJMSC1	WJMSC1	35589	5052	2.7649	0.93922	1.18268	G2M	-0.243463	1
ACACCAACACCACGTG_WJMSC1	WJMSC1	31557	4728	2.26257	-0.280522	-0.529973	G1	0.249452	4
ACACCAACAGAAGCAC_WJMSC1	WJMSC1	41917	4995	2.9964	0.763094	0.897452	G2M	-0.134358	1
ACACCAACAGATCCAT_WJMSC1	WJMSC1	24311	4188	2.8629	-0.288261	-0.309157	G1	0.0208959	4
ACACCAACAGCGTCCA_WJMSC1	WJMSC1	29237	3899	3.58792	-0.380965	-0.482165	G1	0.1012	2
ACACCAACAGGAATGC_WJMSC1	WJMSC1	26236	4045	2.9692	-0.196325	-0.332075	G1	0.13575	2
ACACCAACAGGTCTCG_WJMSC1	WJMSC1	56739	6451	2.37932	0.398376	0.523801	G2M	-0.125426	1
ACACCAAGTAAGCACG_WJMSC1	WJMSC1	15887	3614	2.54925	-0.418179	-0.249782	G1	-0.168396	4
ACACCAAGTAAGTGGC_WJMSC1	WJMSC1	17383	3303	2.60599	-0.121552	-0.419248	G1	0.297697	4
ACACCAAGTAGCACGA_WJMSC1	WJMSC1	32535	4840	2.40357	-0.226676	-0.4464	G1	0.219724	4
ACACCAAGTAGCTGCC_WJMSC1	WJMSC1	18850	3892	2.30239	-0.173258	-0.448237	G1	0.27498	4
ACACCAAGTATCGCAT_WJMSC1	WJMSC1	29848	4331	2.75395	0.0368425	-0.32715	S	0.363992	2
ACACCAAGTCCAAGTT_WJMSC1	WJMSC1	29127	4902	3.31994	0.751029	1.33507	G2M	-0.584042	1
ACACCAAGTCTCTCGT_WJMSC1	WJMSC1	24807	4133	3.10396	-0.055978	-0.384597	G1	0.328619	2
ACACCAAGTTATGCGT_WJMSC1	WJMSC1	26267	3743	3.05707	-0.00826025	-0.467417	G1	0.459157	2
ACACCAATCAGTACGT_WJMSC1	WJMSC1	46003	5792	3.07154	0.588126	1.03584	G2M	-0.447712	1
ACACCAATCGACAGCC_WJMSC1	WJMSC1	61015	6290	2.57805	-0.305951	0.192132	G2M	-0.498083	2
ACACCAATCGCGCCAA_WJMSC1	WJMSC1	44392	5243	2.36529	-0.202217	-0.477924	G1	0.275707	4
ACACCAATCGGGAGTA_WJMSC1	WJMSC1	21828	3994	2.61132	-0.252006	-0.36671	G1	0.114703	2
ACACCAATCGTACGGC_WJMSC1	WJMSC1	56563	6422	2.62009	0.635672	0.926088	G2M	-0.290416	1
ACACCAATCTATCGCC_WJMSC1	WJMSC1	23530	3779	2.30344	-0.132891	-0.356074	G1	0.223183	2
ACACCAATCTGCGGCA_WJMSC1	WJMSC1	23463	3636	3.52896	-0.326184	-0.304748	G1	-0.0214355	2
ACACCCTAGGAATTAC_WJMSC1	WJMSC1	32281	4670	2.26449	-0.289644	-0.369454	G1	0.0798102	2
ACACCCTAGGACTGGT_WJMSC1	WJMSC1	23143	3816	2.74381	-0.196734	-0.485417	G1	0.288683	2
ACACCCTAGGCTCAGA_WJMSC1	WJMSC1	26832	4235	3.41011	0.0425694	-0.315632	S	0.358201	2
ACACCCTAGTTAGGTA_WJMSC1	WJMSC1	20988	3630	2.09644	-0.315197	-0.372474	G1	0.0572773	4
ACACCCTCAAGTAGTA_WJMSC1	WJMSC1	23500	4068	2.41702	-0.176911	-0.47746	G1	0.300549	2
ACACCCTCAGCCACCA_WJMSC1	WJMSC1	48045	6172	2.56218	0.503791	1.6584	G2M	-1.15461	1
ACACCCTCATGGAATA_WJMSC1	WJMSC1	36154	5171	2.65807	0.795415	0.682816	S	0.112599	1
ACACCCTCATTCGACA_WJMSC1	WJMSC1	28377	4313	2.7628	-0.111702	-0.522828	G1	0.411126	2
ACACCCTCATTTCACT_WJMSC1	WJMSC1	40192	5395	4.41879	0.0518564	-0.33299	S	0.384847	2
ACACCCTGTAGGCTGA_WJMSC1	WJMSC1	21433	4079	3.12135	-0.303829	-0.436248	G1	0.132419	4
ACACCCTGTATATGAG_WJMSC1	WJMSC1	11030	2262	3.20943	-0.146758	-0.327562	G1	0.180804	2
ACACCCTGTATGCTTG_WJMSC1	WJMSC1	31443	4270	3.09131	-0.155204	-0.358026	G1	0.202822	2
ACACCCTGTCACAAGG_WJMSC1	WJMSC1	30001	4241	2.60325	-0.240516	-0.426342	G1	0.185826	2
ACACCCTTCAAAGACA_WJMSC1	WJMSC1	28963	4296	2.94859	-0.211547	-0.424908	G1	0.213361	2
ACACCCTTCAGTCCCT_WJMSC1	WJMSC1	13008	3100	2.85209	-0.0219454	0.749643	G2M	-0.771588	2
ACACCCTTCGAGAACG_WJMSC1	WJMSC1	29401	4656	3.07132	-0.34882	-0.49903	G1	0.15021	4
ACACCCTTCGCCAAAT_WJMSC1	WJMSC1	28686	4473	3.32566	0.239204	-0.280874	S	0.520078	1
ACACCCTTCGGGAGTA_WJMSC1	WJMSC1	27065	4022	3.05191	-0.0603185	-0.292503	G1	0.232184	2
ACACCGGAGCTAGTTC_WJMSC1	WJMSC1	19251	3790	3.05958	-0.307683	-0.439487	G1	0.131804	2
ACACCGGAGCTGCAAG_WJMSC1	WJMSC1	33288	4244	2.28311	-0.205413	-0.370206	G1	0.164792	2
ACACCGGAGGCGACAT_WJMSC1	WJMSC1	45282	5306	2.47781	-0.250608	-0.425115	G1	0.174507	2
ACACCGGAGGCTATCT_WJMSC1	WJMSC1	38062	4909	2.33566	-0.176041	-0.430911	G1	0.254869	4
ACACCGGAGTAATCCC_WJMSC1	WJMSC1	38637	5136	2.28279	-0.304335	-0.398421	G1	0.0940858	4
ACACCGGAGTACGACG_WJMSC1	WJMSC1	24844	3694	2.94639	-0.241364	-0.206084	G1	-0.0352801	2
ACACCGGAGTCGTTTG_WJMSC1	WJMSC1	22425	3628	4.41918	-0.171691	-0.491292	G1	0.319601	2
ACACCGGAGTGCGATG_WJMSC1	WJMSC1	18184	3547	3.46458	-0.216661	-0.397853	G1	0.181192	2
ACACCGGAGTGGTAAT_WJMSC1	WJMSC1	25082	4457	3.71581	0.469666	0.822944	G2M	-0.353278	1
ACACCGGCAAGCGAGT_WJMSC1	WJMSC1	42373	5135	2.97595	-0.178901	-0.413011	G1	0.234109	4
ACACCGGCAAGCTGTT_WJMSC1	WJMSC1	35997	5372	3.31139	0.520237	1.05148	G2M	-0.531242	1
ACACCGGCAATGACCT_WJMSC1	WJMSC1	18684	4124	4.47442	0.321334	2.21556	G2M	-1.89423	4
ACACCGGCACCCAGTG_WJMSC1	WJMSC1	29687	4361	2.94742	-0.179674	-0.361729	G1	0.182055	2
ACACCGGCAGACAAAT_WJMSC1	WJMSC1	29254	4218	3.81486	-0.15887	-0.354788	G1	0.195918	2
ACACCGGCATCACGAT_WJMSC1	WJMSC1	31396	4626	2.85705	-0.224175	-0.500581	G1	0.276406	2
ACACCGGCATGGTAGG_WJMSC1	WJMSC1	23468	3597	3.89893	-0.207828	-0.293251	G1	0.0854235	2
ACACCGGGTATATCCG_WJMSC1	WJMSC1	22866	4078	4.01032	-0.087473	-0.519965	G1	0.432492	4
ACACCGGGTATGGTTC_WJMSC1	WJMSC1	41786	5549	3.06562	0.460148	1.11347	G2M	-0.653319	3
ACACCGGGTCGAAAGC_WJMSC1	WJMSC1	30698	4203	2.94807	-0.187535	-0.372512	G1	0.184978	2
ACACCGGGTCTCTCGT_WJMSC1	WJMSC1	27784	4135	2.74978	-0.0139768	-0.138925	G1	0.124948	3
ACACCGGGTGAAGGCT_WJMSC1	WJMSC1	30216	4201	3.26979	0.0673292	-0.235316	S	0.302645	2
ACACCGGGTTCCGTCT_WJMSC1	WJMSC1	32190	4805	3.47313	0.18138	1.03564	G2M	-0.85426	2
ACACCGGGTTCTCATT_WJMSC1	WJMSC1	47162	5671	3.36924	-0.224208	-0.498372	G1	0.274164	4
ACACCGGTCACAATGC_WJMSC1	WJMSC1	19550	3485	2.92072	-0.236227	-0.400537	G1	0.16431	2
ACACCGGTCAGCATGT_WJMSC1	WJMSC1	19065	3525	4.05455	-0.226499	-0.420714	G1	0.194215	2
ACACCGGTCAGCGATT_WJMSC1	WJMSC1	29580	4705	3.12373	0.509016	0.825507	G2M	-0.316492	1
ACACCGGTCCGGCACA_WJMSC1	WJMSC1	36838	4800	3.21679	-0.217066	-0.374125	G1	0.157059	4
ACACCGGTCCGTAGTA_WJMSC1	WJMSC1	18782	3687	2.41188	-0.108117	-0.255284	G1	0.147167	2
ACACCGGTCGCGCCAA_WJMSC1	WJMSC1	16195	3204	2.61809	-0.23087	-0.393272	G1	0.162403	2
ACACCGGTCGGATGGA_WJMSC1	WJMSC1	16724	3219	3.45611	-0.119438	-0.417697	G1	0.298259	2
ACACTGAAGAAGGACA_WJMSC1	WJMSC1	8200	2367	4.73171	0.231206	0.581512	G2M	-0.350305	3
ACACTGAAGAGGGATA_WJMSC1	WJMSC1	23126	3803	1.86803	-0.0630443	-0.562992	G1	0.499947	4
ACACTGAAGCAACGGT_WJMSC1	WJMSC1	18429	3436	2.98443	-0.0977225	-0.240494	G1	0.142771	2
ACACTGAAGCCAGAAC_WJMSC1	WJMSC1	32568	4565	3.06129	-0.122738	-0.420576	G1	0.297837	2
ACACTGAAGGACCACA_WJMSC1	WJMSC1	32663	4931	3.72287	0.364736	1.12363	G2M	-0.758889	1
ACACTGAAGGTCGGAT_WJMSC1	WJMSC1	24286	4035	3.2982	-0.287641	-0.302713	G1	0.0150719	2
ACACTGACAAACAACA_WJMSC1	WJMSC1	52497	6108	2.38871	0.05695	-0.112789	S	0.169739	3
ACACTGACAACCGCCA_WJMSC1	WJMSC1	28868	4246	2.62921	-0.199874	-0.258981	G1	0.0591073	4
ACACTGACAAGGTGTG_WJMSC1	WJMSC1	16848	3334	2.28514	-0.148362	-0.304299	G1	0.155937	4
ACACTGACAATAGCGG_WJMSC1	WJMSC1	26237	4117	3.19015	-0.198467	-0.542757	G1	0.34429	2
ACACTGACAATGACCT_WJMSC1	WJMSC1	28674	4597	3.32706	0.868028	1.26375	G2M	-0.395717	1
ACACTGACAATGGTCT_WJMSC1	WJMSC1	18903	3230	2.1002	-0.0349398	-0.365442	G1	0.330502	2
ACACTGACACCAGGTC_WJMSC1	WJMSC1	39517	5041	2.3357	-0.0479663	-0.320397	G1	0.272431	2
ACACTGACACCTTGTC_WJMSC1	WJMSC1	23526	4255	2.52487	-0.204998	-0.514338	G1	0.309339	4
ACACTGACACGTGAGA_WJMSC1	WJMSC1	29333	4318	3.28299	-0.254218	-0.384294	G1	0.130076	2
ACACTGACAGACGTAG_WJMSC1	WJMSC1	22114	3688	3.60857	-0.160977	-0.378115	G1	0.217139	2
ACACTGACAGCGTCCA_WJMSC1	WJMSC1	30982	4760	2.65638	-0.134266	-0.435277	G1	0.301011	4
ACACTGACAGTAGAGC_WJMSC1	WJMSC1	36247	4899	2.85265	-0.237412	-0.448668	G1	0.211256	4
ACACTGACATGGTCTA_WJMSC1	WJMSC1	24726	4290	4.29103	0.395683	0.898197	G2M	-0.502514	1
ACACTGACATTAACCG_WJMSC1	WJMSC1	38414	5148	2.57198	-0.16547	-0.43881	G1	0.27334	4
ACACTGAGTAGTGAAT_WJMSC1	WJMSC1	21413	3753	3.01686	-0.154237	-0.366789	G1	0.212551	2
ACACTGAGTATGCTTG_WJMSC1	WJMSC1	43372	5448	3.11722	-0.0192565	0.605292	G2M	-0.624548	2
ACACTGAGTATGGTTC_WJMSC1	WJMSC1	26223	4677	3.92785	0.727329	0.954962	G2M	-0.227633	1
ACACTGAGTCAGAAGC_WJMSC1	WJMSC1	31441	4352	2.75437	-0.239956	-0.421232	G1	0.181276	2
ACACTGAGTCCAGTGC_WJMSC1	WJMSC1	34697	4917	2.77257	-0.158499	-0.343698	G1	0.185198	4
ACACTGAGTCCGAAGA_WJMSC1	WJMSC1	23882	4341	3.32468	0.642345	1.13295	G2M	-0.490603	1
ACACTGAGTCGAATCT_WJMSC1	WJMSC1	24247	3747	2.34668	-0.126266	-0.330609	G1	0.204343	2
ACACTGAGTGACGGTA_WJMSC1	WJMSC1	23054	3713	3.59591	-0.227949	-0.338415	G1	0.110466	2
ACACTGAGTGGACGAT_WJMSC1	WJMSC1	25705	3976	3.45458	-0.154046	-0.23611	G1	0.0820639	2
ACACTGAGTGGCCCTA_WJMSC1	WJMSC1	8926	2381	2.45351	-0.0474569	0.389634	G2M	-0.437091	2
ACACTGAGTGTCTGAT_WJMSC1	WJMSC1	28512	4426	2.78479	-0.246639	-0.56892	G1	0.322282	2
ACACTGAGTTACCGAT_WJMSC1	WJMSC1	25021	4355	3.19731	-0.26453	-0.382739	G1	0.118209	2
ACACTGATCAACGCTA_WJMSC1	WJMSC1	28063	4023	3.51352	-0.177601	-0.415631	G1	0.238029	2
ACACTGATCACCACCT_WJMSC1	WJMSC1	37434	4941	3.41935	-0.177034	-0.420068	G1	0.243034	4
ACACTGATCAGGCCCA_WJMSC1	WJMSC1	36938	5142	3.05106	0.483976	1.13795	G2M	-0.653971	1
ACACTGATCCGTAGTA_WJMSC1	WJMSC1	26477	4002	3.53514	-0.00981121	-0.364883	G1	0.355072	2
ACACTGATCGCCAGCA_WJMSC1	WJMSC1	37984	5217	3.76211	-0.151098	-0.481942	G1	0.330844	2
ACACTGATCGCCCTTA_WJMSC1	WJMSC1	28678	4238	2.80703	-0.140402	-0.449404	G1	0.309002	2
ACACTGATCGCGTTTC_WJMSC1	WJMSC1	22632	3707	2.67321	-0.108219	-0.391485	G1	0.283266	2
ACAGCCGAGAGTCGGT_WJMSC1	WJMSC1	21960	4201	2.3133	0.420738	1.58347	G2M	-1.16273	3
ACAGCCGAGAGTTGGC_WJMSC1	WJMSC1	27402	4139	2.74797	0.00121489	-0.314468	S	0.315683	3
ACAGCCGAGCGTGAAC_WJMSC1	WJMSC1	24007	3951	2.25351	-0.158755	-0.384636	G1	0.225881	2
ACAGCCGAGGCGCTCT_WJMSC1	WJMSC1	31622	4220	2.4192	-0.177365	-0.406987	G1	0.229622	2
ACAGCCGAGTAGATGT_WJMSC1	WJMSC1	31668	4433	2.50726	-0.267621	-0.452816	G1	0.185195	4
ACAGCCGAGTCTTGCA_WJMSC1	WJMSC1	20667	3496	3.04834	-0.190746	-0.241714	G1	0.0509678	2
ACAGCCGCAAACGTGG_WJMSC1	WJMSC1	31926	4861	3.12598	0.641379	0.942201	G2M	-0.300822	1
ACAGCCGCAATGCCAT_WJMSC1	WJMSC1	25532	4427	2.63982	-0.134673	-0.189252	G1	0.0545795	3
ACAGCCGCACATGGGA_WJMSC1	WJMSC1	39312	5115	4.24552	-0.370332	-0.482528	G1	0.112197	2
ACAGCCGCACCATGTA_WJMSC1	WJMSC1	9670	2035	2.19235	-0.103395	-0.30486	G1	0.201465	2
ACAGCCGCACTAAGTC_WJMSC1	WJMSC1	43530	5323	2.42821	-0.356018	-0.530644	G1	0.174626	4
ACAGCCGCAGCTCCGA_WJMSC1	WJMSC1	25922	4044	3.19034	-0.226482	-0.395515	G1	0.169033	2
ACAGCCGCAGGATCGA_WJMSC1	WJMSC1	24462	4034	3.62603	-0.287814	-0.438888	G1	0.151074	2
ACAGCCGCATATGCTG_WJMSC1	WJMSC1	15556	3084	1.74852	-0.13361	-0.280452	G1	0.146842	2
ACAGCCGCATCCTAGA_WJMSC1	WJMSC1	18691	3454	2.12402	-0.287704	-0.394277	G1	0.106573	2
ACAGCCGGTACAGTGG_WJMSC1	WJMSC1	9454	2129	4.0512	-0.160321	-0.327321	G1	0.167	2
ACAGCCGGTACCAGTT_WJMSC1	WJMSC1	18557	3474	2.76446	-0.234007	-0.499598	G1	0.265592	2
ACAGCCGGTCCGACGT_WJMSC1	WJMSC1	45308	5561	2.94871	-0.0591142	0.5779	G2M	-0.637015	2
ACAGCCGGTCGAACAG_WJMSC1	WJMSC1	27592	3970	2.91026	-0.246682	-0.299979	G1	0.0532971	2
ACAGCCGGTCTAAACC_WJMSC1	WJMSC1	25918	4180	3.27186	-0.225498	-0.477846	G1	0.252348	2
ACAGCCGGTCTAGCCG_WJMSC1	WJMSC1	21536	3828	2.64673	-0.154367	-0.505911	G1	0.351544	4
ACAGCCGGTGTTCGAT_WJMSC1	WJMSC1	56894	6218	3.62604	-0.122586	-0.530806	G1	0.408219	4
ACAGCCGGTTGAACTC_WJMSC1	WJMSC1	34985	4976	2.4096	-0.140347	-0.431579	G1	0.291232	4
ACAGCCGGTTTGTGTG_WJMSC1	WJMSC1	25534	3916	2.89418	-0.147662	-0.339984	G1	0.192323	2
ACAGCCGTCACAATGC_WJMSC1	WJMSC1	33301	5097	2.58851	0.790538	0.505876	S	0.284662	1
ACAGCCGTCAGTACGT_WJMSC1	WJMSC1	24440	3960	2.47954	-0.226266	-0.441876	G1	0.21561	2
ACAGCCGTCGCAGGCT_WJMSC1	WJMSC1	14222	2936	3.06567	0.0184327	-0.419914	S	0.438347	2
ACAGCCGTCTAGAGTC_WJMSC1	WJMSC1	22768	3742	3.09645	-0.103126	-0.417664	G1	0.314537	2
ACAGCCGTCTAGCACA_WJMSC1	WJMSC1	39825	5376	2.74953	-0.122503	-0.430806	G1	0.308303	4
ACAGCCGTCTCTGAGA_WJMSC1	WJMSC1	21472	3715	3.51155	-0.237287	-0.383193	G1	0.145906	2
ACAGCTAAGAACTGTA_WJMSC1	WJMSC1	29871	4950	4.55961	0.744332	0.937551	G2M	-0.193219	1
ACAGCTAAGGGATGGG_WJMSC1	WJMSC1	27002	4074	2.94793	-0.162163	-0.190856	G1	0.0286924	3
ACAGCTAAGTGCTGCC_WJMSC1	WJMSC1	33631	4775	2.94371	0.0814389	1.56117	G2M	-1.47974	2
ACAGCTACACGTAAGG_WJMSC1	WJMSC1	44092	5131	3.03456	-0.193981	-0.345349	G1	0.151367	2
ACAGCTACACTCAGGC_WJMSC1	WJMSC1	47322	5827	2.62035	0.805615	1.53686	G2M	-0.731248	1
ACAGCTACAGACAGGT_WJMSC1	WJMSC1	32938	5170	3.61588	0.65249	0.538043	S	0.114447	1
ACAGCTACAGGCAGTA_WJMSC1	WJMSC1	27122	4281	3.50269	-0.246485	-0.591486	G1	0.345001	2
ACAGCTACAGGTCGTC_WJMSC1	WJMSC1	20343	3741	2.93467	-0.263057	-0.477108	G1	0.214051	2
ACAGCTACAGTGAGTG_WJMSC1	WJMSC1	18616	3515	4.104	-0.15984	-0.462146	G1	0.302307	2
ACAGCTAGTACTTGAC_WJMSC1	WJMSC1	22962	3906	2.78721	-0.255282	-0.495615	G1	0.240333	2
ACAGCTAGTAGCCTAT_WJMSC1	WJMSC1	26474	3992	3.54688	-0.287141	-0.468858	G1	0.181717	2
ACAGCTAGTATAATGG_WJMSC1	WJMSC1	23417	3949	3.77504	-0.195874	-0.399244	G1	0.20337	2
ACAGCTAGTATAGGTA_WJMSC1	WJMSC1	20053	3590	3.24141	-0.338989	-0.369112	G1	0.0301238	2
ACAGCTAGTCTCTCTG_WJMSC1	WJMSC1	3452	1119	0.492468	0.0350579	-0.07642	S	0.111478	6
ACAGCTAGTGGGTCAA_WJMSC1	WJMSC1	21553	4252	2.88591	0.00546372	0.701599	G2M	-0.696136	3
ACAGCTAGTGTAAGTA_WJMSC1	WJMSC1	44355	5254	3.53511	-0.138465	-0.304206	G1	0.165741	2
ACAGCTAGTGTGAAAT_WJMSC1	WJMSC1	22795	3869	2.89976	-0.0999202	-0.259942	G1	0.160022	2
ACAGCTAGTTCCCGAG_WJMSC1	WJMSC1	19115	3425	3.11274	-0.200704	-0.342541	G1	0.141837	2
ACAGCTAGTTCGGCAC_WJMSC1	WJMSC1	10083	2314	3.93732	-0.145386	-0.188881	G1	0.043494	2
ACAGCTATCAGCTCGG_WJMSC1	WJMSC1	40710	5780	3.1098	0.535813	0.76931	G2M	-0.233496	1
ACAGCTATCCAGAAGG_WJMSC1	WJMSC1	25919	4231	2.72001	-0.209029	-0.420312	G1	0.211283	2
ACAGCTATCCCACTTG_WJMSC1	WJMSC1	26281	3980	2.45805	-0.268951	-0.424141	G1	0.15519	2
ACAGCTATCCGTAGTA_WJMSC1	WJMSC1	41644	5730	2.26683	0.65609	1.03668	G2M	-0.380593	1
ACAGCTATCGGAGCAA_WJMSC1	WJMSC1	27978	4133	3.5242	-0.230587	-0.391662	G1	0.161075	2
ACAGCTATCGTGGACC_WJMSC1	WJMSC1	56712	6073	2.88651	-0.12458	-0.416097	G1	0.291517	4
ACAGCTATCTTAGCCC_WJMSC1	WJMSC1	46024	5620	3.02668	0.770017	0.100127	S	0.66989	1
ACAGCTATCTTGTATC_WJMSC1	WJMSC1	18377	3595	2.98743	0.341826	1.12271	G2M	-0.780883	1
ACATACGAGAAACGAG_WJMSC1	WJMSC1	21223	3750	3.8119	-0.211714	-0.428811	G1	0.217098	2
ACATACGAGAAACGCC_WJMSC1	WJMSC1	37564	5456	3.56991	0.438691	0.123824	S	0.314867	1
ACATACGAGCTAGTGG_WJMSC1	WJMSC1	15657	3361	3.32759	-0.220487	-0.469753	G1	0.249266	2
ACATACGAGCTTCGCG_WJMSC1	WJMSC1	16682	3370	2.81141	-0.17102	-0.466707	G1	0.295687	2
ACATACGCAAACGCGA_WJMSC1	WJMSC1	35725	4980	2.76557	0.89329	0.96925	G2M	-0.0759596	1
ACATACGCACTAAGTC_WJMSC1	WJMSC1	30557	4229	2.46752	-0.201254	-0.461147	G1	0.259894	2
ACATACGCACTGAAGG_WJMSC1	WJMSC1	22627	3809	3.03178	-0.251342	-0.498618	G1	0.247277	2
ACATACGCACTTCGAA_WJMSC1	WJMSC1	11119	2716	3.19273	-0.314808	-0.310764	G1	-0.00404391	2
ACATACGCAGCCAATT_WJMSC1	WJMSC1	36046	4882	2.53565	-0.123528	-0.299037	G1	0.17551	4
ACATACGCAGCCTATA_WJMSC1	WJMSC1	29711	4240	2.39305	-0.207863	-0.459238	G1	0.251375	2
ACATACGGTCGATTGT_WJMSC1	WJMSC1	26898	4319	2.23437	-0.0864569	-0.616527	G1	0.53007	4
ACATACGGTCGGCATC_WJMSC1	WJMSC1	57049	6339	2.32256	0.521718	1.08627	G2M	-0.564552	1
ACATACGGTCTAGTGT_WJMSC1	WJMSC1	27027	4303	2.6603	-0.27352	-0.413454	G1	0.139935	4
ACATACGGTGCTCTTC_WJMSC1	WJMSC1	34777	4959	3.1055	0.60666	0.793729	G2M	-0.187069	1
ACATACGGTGTGACCC_WJMSC1	WJMSC1	13748	2735	3.06226	-0.0743277	-0.309187	G1	0.23486	2
ACATACGGTTAAGAAC_WJMSC1	WJMSC1	32790	4681	2.95517	0.745482	0.598424	S	0.147058	1
ACATACGGTTCCGTCT_WJMSC1	WJMSC1	33456	4529	2.42408	-0.197104	-0.41754	G1	0.220436	2
ACATACGGTTGTACAC_WJMSC1	WJMSC1	30282	4677	2.94564	0.0382529	-0.365779	S	0.404032	4
ACATACGGTTTGTTGG_WJMSC1	WJMSC1	23351	4147	2.77504	-0.121153	-0.30583	G1	0.184677	2
ACATACGTCATTATCC_WJMSC1	WJMSC1	29435	4606	3.13912	0.221434	1.40754	G2M	-1.18611	1
ACATACGTCCAAACTG_WJMSC1	WJMSC1	17481	3446	3.36365	-0.238395	-0.249356	G1	0.0109608	2
ACATACGTCCTCGCAT_WJMSC1	WJMSC1	36490	4550	2.80625	-0.260343	-0.504864	G1	0.244521	2
ACATACGTCGCAGGCT_WJMSC1	WJMSC1	35538	5131	3.74247	0.286108	1.04787	G2M	-0.761764	1
ACATACGTCTATCGCC_WJMSC1	WJMSC1	20266	3686	2.24021	-0.211495	-0.360435	G1	0.14894	2
ACATACGTCTCGCATC_WJMSC1	WJMSC1	40029	5477	2.87042	0.915155	1.28955	G2M	-0.374391	1
ACATACGTCTTAACCT_WJMSC1	WJMSC1	21939	3812	2.64369	-0.0838244	-0.445872	G1	0.362048	4
ACATACGTCTTGCCGT_WJMSC1	WJMSC1	31075	4799	3.13757	0.823824	1.28309	G2M	-0.45927	1
ACATCAGAGCACGCCT_WJMSC1	WJMSC1	15138	3352	2.97265	-0.131382	0.290826	G2M	-0.422208	3
ACATCAGAGCCTCGTG_WJMSC1	WJMSC1	14263	3168	2.75538	0.215269	0.973542	G2M	-0.758273	2
ACATCAGAGCGTAATA_WJMSC1	WJMSC1	24392	4055	2.61561	-0.106076	-0.565129	G1	0.459052	4
ACATCAGAGCTAGGCA_WJMSC1	WJMSC1	27157	4429	3.60865	-0.18861	-0.500019	G1	0.311409	4
ACATCAGAGCTGCCCA_WJMSC1	WJMSC1	27631	4170	2.03033	-0.127901	-0.5174	G1	0.389498	4
ACATCAGAGCTGCGAA_WJMSC1	WJMSC1	38477	5301	3.58136	-0.348805	-0.590416	G1	0.241612	2
ACATCAGAGGAGTTGC_WJMSC1	WJMSC1	20963	3636	2.71908	-0.16884	-0.380432	G1	0.211592	2
ACATCAGAGTCCTCCT_WJMSC1	WJMSC1	16366	3393	2.27301	-0.228529	-0.350141	G1	0.121612	2
ACATCAGAGTGAAGTT_WJMSC1	WJMSC1	37140	5247	2.91061	0.122863	1.39273	G2M	-1.26987	1
ACATCAGCAAACGTGG_WJMSC1	WJMSC1	25054	4135	3.55632	-0.359713	-0.442185	G1	0.0824723	2
ACATCAGCAATCGAAA_WJMSC1	WJMSC1	29927	4393	3.42834	-0.04959	-0.582617	G1	0.533027	2
ACATCAGCACTGTGTA_WJMSC1	WJMSC1	35333	4852	3.36513	-0.335451	-0.575331	G1	0.23988	2
ACATCAGCACTGTTAG_WJMSC1	WJMSC1	13708	2834	2.81587	-0.149326	-0.366929	G1	0.217603	2
ACATCAGGTAAACCTC_WJMSC1	WJMSC1	45048	5571	3.1078	-0.129229	0.929704	G2M	-1.05893	2
ACATCAGGTAAGTTCC_WJMSC1	WJMSC1	6696	2080	4.89845	0.17964	-0.00355347	S	0.183194	5
ACATCAGGTAGATTAG_WJMSC1	WJMSC1	21767	4019	3.28938	-0.27241	-0.399493	G1	0.127083	2
ACATCAGGTCACTTCC_WJMSC1	WJMSC1	20765	3972	3.30845	-0.240535	0.061634	G2M	-0.302169	3
ACATCAGGTCTGCCAG_WJMSC1	WJMSC1	22472	3976	3.11499	-0.169184	-0.304418	G1	0.135235	4
ACATCAGGTCTGGAGA_WJMSC1	WJMSC1	43516	5121	3.35739	-0.148633	-0.507364	G1	0.358731	2
ACATCAGGTTGCGCAC_WJMSC1	WJMSC1	23518	3909	2.24509	-0.290105	-0.485135	G1	0.19503	4
ACATCAGTCAGCTCGG_WJMSC1	WJMSC1	22887	3692	3.70516	0.0469918	-0.41279	S	0.459781	2
ACATCAGTCCAGAAGG_WJMSC1	WJMSC1	25643	4430	2.86238	-0.243919	-0.600503	G1	0.356584	2
ACATCAGTCGCCTGTT_WJMSC1	WJMSC1	30568	4952	2.48626	0.965107	1.26567	G2M	-0.300567	1
ACATCAGTCGGCATCG_WJMSC1	WJMSC1	28701	4267	2.41107	-0.146335	-0.509644	G1	0.363309	4
ACATCAGTCGTTGCCT_WJMSC1	WJMSC1	18265	3254	3.00575	-0.283818	-0.142855	G1	-0.140963	2
ACATCAGTCTAACCGA_WJMSC1	WJMSC1	18555	3315	2.81865	-0.000488656	-0.363054	G1	0.362566	2
ACATGGTAGCCATCGC_WJMSC1	WJMSC1	11987	2569	3.92091	-0.130213	-0.131888	G1	0.0016743	2
ACATGGTAGCGTCTAT_WJMSC1	WJMSC1	18309	3474	2.90567	-0.264363	-0.334967	G1	0.0706042	2
ACATGGTAGCTAAGAT_WJMSC1	WJMSC1	16036	3412	2.43826	-0.0704578	-0.31123	G1	0.240772	2
ACATGGTAGCTGGAAC_WJMSC1	WJMSC1	19498	3545	2.8567	-0.345038	-0.446863	G1	0.101825	2
ACATGGTAGGACGAAA_WJMSC1	WJMSC1	21043	3955	2.81329	0.00653192	-0.378538	S	0.38507	1
ACATGGTAGTGTGGCA_WJMSC1	WJMSC1	20566	3463	2.77643	-0.0807912	-0.376865	G1	0.296074	4
ACATGGTAGTTAGGTA_WJMSC1	WJMSC1	14837	3355	2.62182	0.26822	-0.270615	S	0.538836	2
ACATGGTCACATCCGG_WJMSC1	WJMSC1	20146	3472	2.41239	0.105152	-0.30869	S	0.413842	2
ACATGGTCACATTCGA_WJMSC1	WJMSC1	24525	4132	3.07441	-0.166215	-0.502372	G1	0.336157	2
ACATGGTCACCGAAAG_WJMSC1	WJMSC1	15652	3553	2.70253	0.20556	0.423202	G2M	-0.217642	2
ACATGGTCACCGGAAA_WJMSC1	WJMSC1	40762	5388	3.43212	-0.185258	-0.486817	G1	0.301559	4
ACATGGTCAGATCTGT_WJMSC1	WJMSC1	24054	4489	3.76237	0.710079	1.06467	G2M	-0.354588	1
ACATGGTCAGCTCGAC_WJMSC1	WJMSC1	18871	3492	3.39145	-0.337937	-0.390172	G1	0.0522354	2
ACATGGTCATGCAACT_WJMSC1	WJMSC1	31664	4851	2.44757	0.569658	1.23834	G2M	-0.668679	1
ACATGGTGTACCGTTA_WJMSC1	WJMSC1	43574	5478	2.29724	-0.219722	-0.509024	G1	0.289303	4
ACATGGTGTAGTAGTA_WJMSC1	WJMSC1	18122	3182	3.34952	-0.171104	-0.111415	G1	-0.0596896	2
ACATGGTGTCCGACGT_WJMSC1	WJMSC1	40425	5395	2.74583	0.382461	1.03885	G2M	-0.656385	1
ACATGGTGTGACAAAT_WJMSC1	WJMSC1	24813	4783	3.95357	0.755196	1.27281	G2M	-0.51761	1
ACATGGTGTGAGGGTT_WJMSC1	WJMSC1	27089	4324	2.49548	0.02837	-0.343233	S	0.371603	3
ACATGGTGTGGTACAG_WJMSC1	WJMSC1	18853	3461	2.7847	-0.231876	-0.141163	G1	-0.0907128	2
ACATGGTGTGTGCCTG_WJMSC1	WJMSC1	15215	3492	2.32008	-0.0812302	0.571677	G2M	-0.652907	3
ACATGGTGTTAAAGTG_WJMSC1	WJMSC1	20288	3711	3.07078	-0.139816	-0.342836	G1	0.203021	2
ACATGGTTCAGCGACC_WJMSC1	WJMSC1	10593	2689	2.7471	-0.137521	-0.141662	G1	0.00414145	2
ACATGGTTCCCATTTA_WJMSC1	WJMSC1	24988	3968	2.74532	-0.256521	-0.446211	G1	0.189689	2
ACATGGTTCGAGCCCA_WJMSC1	WJMSC1	9915	2776	4.78064	0.227059	0.461613	G2M	-0.234554	2
ACATGGTTCGCATGGC_WJMSC1	WJMSC1	27774	4568	3.06762	0.00576974	-0.471362	S	0.477132	4
ACATGGTTCGCTAGCG_WJMSC1	WJMSC1	14045	2930	2.76967	-0.00469465	-0.280978	G1	0.276283	4
ACCAGTAAGGCAATTA_WJMSC1	WJMSC1	36770	4914	2.83111	-0.157048	-0.626028	G1	0.46898	3
ACCAGTAAGGTAGCTG_WJMSC1	WJMSC1	29746	4538	2.61212	0.190249	-0.286731	S	0.47698	3
ACCAGTAAGTCCTCCT_WJMSC1	WJMSC1	29063	4406	3.19994	-0.241934	-0.564515	G1	0.322582	2
ACCAGTAAGTGATCGG_WJMSC1	WJMSC1	20342	3675	3.52473	-0.244688	-0.413314	G1	0.168626	2
ACCAGTAAGTGGTAGC_WJMSC1	WJMSC1	44812	5259	3.17995	-0.229333	-0.505847	G1	0.276515	2
ACCAGTACACACAGAG_WJMSC1	WJMSC1	25584	3632	3.01751	-0.186244	-0.342373	G1	0.156128	2
ACCAGTACATCCCACT_WJMSC1	WJMSC1	53868	5472	3.03334	-0.157632	-0.344963	G1	0.18733	4
ACCAGTACATGCAACT_WJMSC1	WJMSC1	33086	4583	3.07683	-0.213828	-0.404358	G1	0.19053	2
ACCAGTAGTAATCACC_WJMSC1	WJMSC1	46627	5969	3.03687	0.272818	0.892217	G2M	-0.619399	1
ACCAGTAGTCCGACGT_WJMSC1	WJMSC1	20809	3500	1.70119	-0.0299579	-0.412716	G1	0.382759	4
ACCAGTAGTTACGACT_WJMSC1	WJMSC1	24532	4134	3.06946	0.597915	0.993024	G2M	-0.395109	1
ACCAGTAGTTCAGGCC_WJMSC1	WJMSC1	34599	4476	3.18217	0.209907	-0.251428	S	0.461335	1
ACCAGTATCAACCAAC_WJMSC1	WJMSC1	26881	4127	2.39946	-0.0999127	-0.390758	G1	0.290845	2
ACCAGTATCACTTACT_WJMSC1	WJMSC1	37243	4806	3.02876	-0.138625	-0.478436	G1	0.339811	2
ACCAGTATCAGAGGTG_WJMSC1	WJMSC1	31752	4698	2.53212	-0.176673	-0.456039	G1	0.279365	4
ACCAGTATCGAACGGA_WJMSC1	WJMSC1	25672	3904	2.92537	-0.175062	-0.569538	G1	0.394476	2
ACCAGTATCGCAGGCT_WJMSC1	WJMSC1	7927	2024	3.19162	-0.151348	-0.228599	G1	0.0772513	2
ACCAGTATCGTAGGTT_WJMSC1	WJMSC1	15163	3206	4.00317	-0.191783	-0.386925	G1	0.195142	2
ACCAGTATCTCAACTT_WJMSC1	WJMSC1	4709	1460	2.29348	0.0113539	0.246641	G2M	-0.235287	6
ACCAGTATCTCCTATA_WJMSC1	WJMSC1	42107	5338	3.35099	-0.308587	-0.453199	G1	0.144613	2
ACCAGTATCTTTCCTC_WJMSC1	WJMSC1	57019	6312	3.05337	-0.3027	-0.449099	G1	0.146399	2
ACCCACTAGACTAAGT_WJMSC1	WJMSC1	19070	3258	3.00472	-0.20755	-0.334802	G1	0.127251	2
ACCCACTAGAGCTTCT_WJMSC1	WJMSC1	24327	3867	2.36363	0.00337377	-0.479806	S	0.48318	4
ACCCACTAGAGTCGGT_WJMSC1	WJMSC1	21547	3824	2.48759	-0.170793	-0.574994	G1	0.404201	3
ACCCACTAGCAGACTG_WJMSC1	WJMSC1	28802	4672	2.79147	0.307053	1.15302	G2M	-0.845969	1
ACCCACTAGGCCATAG_WJMSC1	WJMSC1	24873	3972	2.64946	-0.0727873	-0.364217	G1	0.29143	2
ACCCACTAGGCCCGTT_WJMSC1	WJMSC1	24678	3755	2.43942	-0.241283	-0.443644	G1	0.202362	2
ACCCACTCACCTGGTG_WJMSC1	WJMSC1	27610	4154	3.24882	-0.29031	-0.443344	G1	0.153034	2
ACCCACTCAGTAGAGC_WJMSC1	WJMSC1	18715	3458	3.393	-0.223314	-0.464481	G1	0.241167	2
ACCCACTCAGTGACAG_WJMSC1	WJMSC1	25232	3953	3.39252	-0.265164	-0.298467	G1	0.0333035	2
ACCCACTCATCACAAC_WJMSC1	WJMSC1	26424	4408	3.16757	0.0917923	-0.309827	S	0.401619	2
ACCCACTCATGCATGT_WJMSC1	WJMSC1	30302	4729	2.8249	-0.194645	-0.423096	G1	0.228451	4
ACCCACTCATGGGAAC_WJMSC1	WJMSC1	28409	4508	3.10465	-0.157533	-0.308975	G1	0.151442	3
ACCCACTGTCAGCTAT_WJMSC1	WJMSC1	23865	3763	3.61198	-0.329005	-0.392973	G1	0.0639679	2
ACCCACTGTCAGGACA_WJMSC1	WJMSC1	3368	1227	1.27672	0.0945471	0.246386	G2M	-0.151839	6
ACCCACTGTGTAATGA_WJMSC1	WJMSC1	38250	5124	3.05882	0.651967	1.29943	G2M	-0.647458	1
ACCCACTTCAAACCGT_WJMSC1	WJMSC1	14314	2989	2.06092	-0.303317	-0.484346	G1	0.181029	2
ACCCACTTCAGGCGAA_WJMSC1	WJMSC1	32605	4682	4.07606	-0.244722	-0.403934	G1	0.159212	2
ACCCACTTCATCGATG_WJMSC1	WJMSC1	40711	5127	2.50055	-0.205169	-0.398454	G1	0.193285	4
ACCCACTTCCGTTGTC_WJMSC1	WJMSC1	26780	4030	2.72218	-0.372711	-0.400688	G1	0.0279773	2
ACCCACTTCCTGCAGG_WJMSC1	WJMSC1	24944	4189	2.49759	-0.126387	-0.365527	G1	0.23914	2
ACCCACTTCGATAGAA_WJMSC1	WJMSC1	25777	4277	2.77767	-0.198212	-0.40503	G1	0.206818	2
ACCGTAAAGACCGGAT_WJMSC1	WJMSC1	25907	4390	3.81364	0.341626	-0.206965	S	0.548591	1
ACCGTAAAGAGGTAGA_WJMSC1	WJMSC1	26674	4417	2.87171	0.379014	1.33402	G2M	-0.955007	3
ACCGTAAAGCAGACTG_WJMSC1	WJMSC1	22390	3707	3.23359	-0.306811	-0.347018	G1	0.0402076	2
ACCGTAAAGCGTAATA_WJMSC1	WJMSC1	26290	4259	2.66261	-0.189219	-0.407213	G1	0.217993	4
ACCGTAAAGGCTACGA_WJMSC1	WJMSC1	29844	4386	2.6605	-0.430521	-0.489994	G1	0.059473	2
ACCGTAACAACGCACC_WJMSC1	WJMSC1	18286	3217	2.01247	-0.201027	-0.302311	G1	0.101284	2
ACCGTAACAACTTGAC_WJMSC1	WJMSC1	13335	2692	2.90214	-0.0670145	-0.310712	G1	0.243698	2
ACCGTAACACATTAGC_WJMSC1	WJMSC1	23788	4028	2.7703	-0.119844	-0.212742	G1	0.092898	2
ACCGTAACACTTAACG_WJMSC1	WJMSC1	24019	4350	3.02677	-0.0843657	-0.403413	G1	0.319047	3
ACCGTAAGTAGCAAAT_WJMSC1	WJMSC1	39430	4860	2.23434	-0.225743	-0.443339	G1	0.217596	4
ACCGTAAGTCAGCTAT_WJMSC1	WJMSC1	43349	5311	2.70594	-0.354014	-0.390324	G1	0.0363092	4
ACCGTAAGTCAGTGGA_WJMSC1	WJMSC1	26826	4114	4.45836	-0.0527404	-0.423145	G1	0.370405	2
ACCGTAAGTCGGCACT_WJMSC1	WJMSC1	44935	5273	3.32925	0.0268172	-0.316621	S	0.343438	2
ACCGTAAGTCTTTCAT_WJMSC1	WJMSC1	35425	4549	2.65914	-0.128484	-0.438072	G1	0.309588	4
ACCGTAAGTTATCCGA_WJMSC1	WJMSC1	37450	5147	2.50734	-0.215498	-0.356937	G1	0.141439	4
ACCGTAAGTTGTTTGG_WJMSC1	WJMSC1	15760	3195	2.46193	-0.200825	-0.415528	G1	0.214703	2
ACCGTAATCACGGTTA_WJMSC1	WJMSC1	31812	4713	2.89513	-0.27782	-0.476386	G1	0.198567	2
ACCGTAATCCAGATCA_WJMSC1	WJMSC1	31109	4262	3.21129	-0.170201	-0.331264	G1	0.161062	2
ACCGTAATCCGTACAA_WJMSC1	WJMSC1	34150	4938	2.9634	-0.110946	-0.0365125	G1	-0.0744335	3
ACCGTAATCCTTAATC_WJMSC1	WJMSC1	29279	4093	3.49739	-0.208535	-0.326235	G1	0.1177	2
ACCGTAATCGTGGACC_WJMSC1	WJMSC1	19382	3529	3.204	0.0342005	-0.214448	S	0.248649	2
ACCGTAATCTGCGTAA_WJMSC1	WJMSC1	4768	1524	0.419463	0.356342	0.783201	G2M	-0.426859	6
ACCTTTAAGAACTGTA_WJMSC1	WJMSC1	15893	3120	3.44177	0.341511	0.666686	G2M	-0.325175	1
ACCTTTAAGGCTAGGT_WJMSC1	WJMSC1	10264	2334	3.33203	-0.129369	-0.379679	G1	0.25031	2
ACCTTTAAGTCTCAAC_WJMSC1	WJMSC1	25520	4099	3.45611	-0.0386421	-0.394637	G1	0.355995	2
ACCTTTACAAAGGCGT_WJMSC1	WJMSC1	23554	3930	2.70018	-0.19749	-0.422996	G1	0.225506	4
ACCTTTACACGGCTAC_WJMSC1	WJMSC1	17520	3477	2.97374	-0.220491	-0.391475	G1	0.170984	2
ACCTTTACAGGACGTA_WJMSC1	WJMSC1	30910	4499	3.03462	-0.298896	-0.408505	G1	0.109609	4
ACCTTTACAGGGATTG_WJMSC1	WJMSC1	29713	4534	2.54434	-0.249742	-0.358814	G1	0.109072	4
ACCTTTAGTAAGTTCC_WJMSC1	WJMSC1	24678	4002	2.04636	-0.248808	-0.282697	G1	0.033889	3
ACCTTTAGTACAGACG_WJMSC1	WJMSC1	27436	4075	2.88672	-0.142228	-0.404222	G1	0.261994	2
ACCTTTAGTAGGACAC_WJMSC1	WJMSC1	20564	3613	3.22408	-0.276197	-0.410067	G1	0.13387	2
ACCTTTAGTATGAAAC_WJMSC1	WJMSC1	20925	3762	3.46476	-0.147699	-0.441053	G1	0.293355	2
ACCTTTAGTGACGCCT_WJMSC1	WJMSC1	26641	4418	3.44206	0.275001	0.749968	G2M	-0.474967	1
ACCTTTAGTGACTACT_WJMSC1	WJMSC1	19382	3484	2.59003	-0.106023	-0.263096	G1	0.157073	2
ACCTTTAGTGCAGGTA_WJMSC1	WJMSC1	28097	4723	2.18885	0.816622	1.29475	G2M	-0.47813	1
ACCTTTAGTTAAGACA_WJMSC1	WJMSC1	19591	3614	2.60324	-0.191936	-0.365514	G1	0.173578	2
ACCTTTAGTTCGTGAT_WJMSC1	WJMSC1	32779	5170	2.32771	1.23942	0.377422	S	0.862002	1
ACCTTTATCAATCACG_WJMSC1	WJMSC1	43518	5431	2.93901	-0.258212	-0.370241	G1	0.112029	4
ACCTTTATCGATGAGG_WJMSC1	WJMSC1	26801	4423	3.04839	0.671869	0.980641	G2M	-0.308772	1
ACCTTTATCGGCGCTA_WJMSC1	WJMSC1	20984	3786	3.50743	0.465427	-0.132917	S	0.598345	1
ACCTTTATCGTTTATC_WJMSC1	WJMSC1	24428	4194	3.28312	-0.121495	-0.384464	G1	0.26297	2
ACGAGCCAGACATAAC_WJMSC1	WJMSC1	27230	4396	3.15828	-0.197162	-0.193747	G1	-0.00341433	3
ACGAGCCAGACCACGA_WJMSC1	WJMSC1	39418	4961	3.28276	-0.255519	-0.422326	G1	0.166807	2
ACGAGCCAGCAACGGT_WJMSC1	WJMSC1	19551	3708	2.61368	-0.206867	-0.194485	G1	-0.0123815	2
ACGAGCCAGCATCATC_WJMSC1	WJMSC1	59538	5988	2.65041	0.567884	0.672406	G2M	-0.104521	1
ACGAGCCAGCCACGTC_WJMSC1	WJMSC1	27278	4205	2.90344	-0.231658	-0.353432	G1	0.121774	2
ACGAGCCAGCGTGTCC_WJMSC1	WJMSC1	30219	4315	3.92468	0.0336679	-0.495086	S	0.528754	2
ACGAGCCAGCTAAGAT_WJMSC1	WJMSC1	19201	3470	2.94776	-0.161271	-0.435044	G1	0.273773	2
ACGAGCCAGGATGTAT_WJMSC1	WJMSC1	11945	2801	2.10967	-0.31309	-0.251096	G1	-0.0619944	4
ACGAGCCAGTAAGTAC_WJMSC1	WJMSC1	33515	4886	2.85842	-0.196284	-0.463889	G1	0.267605	4
ACGAGCCAGTCACGCC_WJMSC1	WJMSC1	9505	2321	2.79853	-0.171174	-0.442044	G1	0.27087	2
ACGAGCCAGTCGTTTG_WJMSC1	WJMSC1	19616	3695	4.0834	-0.294128	-0.584527	G1	0.290399	2
ACGAGCCAGTCTCAAC_WJMSC1	WJMSC1	59822	6386	3.482	0.195698	0.0252861	S	0.170411	2
ACGAGCCCAAACTGCT_WJMSC1	WJMSC1	48252	5496	3.34494	-0.306134	-0.470877	G1	0.164744	2
ACGAGCCCAATGGTCT_WJMSC1	WJMSC1	20426	3822	2.27161	-0.126174	-0.522396	G1	0.396221	2
ACGAGCCCACCAGATT_WJMSC1	WJMSC1	27669	4559	3.1913	0.682302	0.940992	G2M	-0.258691	1
ACGAGCCCACCGAAAG_WJMSC1	WJMSC1	22623	4356	3.26659	0.555193	1.34788	G2M	-0.792684	1
ACGAGCCCACGACTCG_WJMSC1	WJMSC1	29129	4317	3.72824	0.259177	-0.0030021	S	0.262179	1
ACGAGCCCACTTGGAT_WJMSC1	WJMSC1	23640	4207	2.85956	-0.124277	1.27199	G2M	-1.39626	3
ACGAGCCCAGGACCCT_WJMSC1	WJMSC1	33736	4642	3.02644	-0.236412	-0.454455	G1	0.218042	2
ACGAGCCCATCGGACC_WJMSC1	WJMSC1	17528	3326	3.66271	-0.263997	-0.333967	G1	0.0699707	2
ACGAGCCGTATATCCG_WJMSC1	WJMSC1	49421	5798	3.04122	-0.299114	-0.524756	G1	0.225642	4
ACGAGCCGTGCTCTTC_WJMSC1	WJMSC1	27118	4227	2.94638	0.0832831	-0.408624	S	0.491907	3
ACGAGCCGTGTGACCC_WJMSC1	WJMSC1	19230	3598	2.10088	-0.154977	-0.289297	G1	0.134321	2
ACGAGCCTCACTTACT_WJMSC1	WJMSC1	26656	4459	3.23379	-0.105334	-0.259274	G1	0.15394	3
ACGAGCCTCCAAGTAC_WJMSC1	WJMSC1	11040	2763	2.71739	-0.237598	-0.326604	G1	0.0890063	2
ACGAGCCTCCCAGGTG_WJMSC1	WJMSC1	4489	1484	3.85387	0.375706	0.0630001	S	0.312706	6
ACGAGCCTCGCCGTGA_WJMSC1	WJMSC1	24072	4048	3.4563	-0.226713	-0.322907	G1	0.0961936	2
ACGAGCCTCGCGCCAA_WJMSC1	WJMSC1	25666	4056	3.17151	-0.135567	-0.495818	G1	0.360251	2
ACGAGGAAGCACCGCT_WJMSC1	WJMSC1	24835	4024	2.60519	-0.211501	-0.387964	G1	0.176463	2
ACGAGGAAGCATCATC_WJMSC1	WJMSC1	27570	4128	2.6333	-0.260069	-0.30425	G1	0.0441812	4
ACGAGGAAGCCCGAAA_WJMSC1	WJMSC1	31709	4230	3.04961	-0.19362	-0.418953	G1	0.225334	2
ACGAGGAAGGTACTCT_WJMSC1	WJMSC1	25169	3893	3.38114	-0.13983	-0.271256	G1	0.131426	2
ACGAGGAAGTGTCCAT_WJMSC1	WJMSC1	22836	4104	2.79383	-0.00441902	-0.33261	G1	0.328191	3
ACGAGGAAGTGTCCCG_WJMSC1	WJMSC1	21566	3922	3.33859	-0.0465581	-0.13449	G1	0.0879323	3
ACGAGGACAAAGGAAG_WJMSC1	WJMSC1	5944	1875	4.08816	-0.113245	-0.326339	G1	0.213095	2
ACGAGGACAAGGTGTG_WJMSC1	WJMSC1	37580	4978	2.77541	0.445269	1.39114	G2M	-0.945866	1
ACGAGGACACCTTGTC_WJMSC1	WJMSC1	32521	4521	2.67827	-0.276501	-0.459931	G1	0.183429	2
ACGAGGACATTATCTC_WJMSC1	WJMSC1	22533	4090	2.84915	-0.0672551	-0.475432	G1	0.408177	2
ACGAGGACATTCTCAT_WJMSC1	WJMSC1	29502	4386	3.01674	-0.179944	-0.43728	G1	0.257336	2
ACGAGGACATTGGGCC_WJMSC1	WJMSC1	46184	5826	2.05482	0.507195	1.73827	G2M	-1.23107	1
ACGAGGAGTCACAAGG_WJMSC1	WJMSC1	27453	4331	3.38032	0.459948	0.976966	G2M	-0.517017	1
ACGAGGAGTCCTGCTT_WJMSC1	WJMSC1	19455	3506	3.04292	-0.174494	-0.369793	G1	0.195299	2
ACGAGGAGTGTGGTTT_WJMSC1	WJMSC1	29453	5241	4.28819	0.0725022	-0.619763	S	0.692266	4
ACGAGGATCAACGCTA_WJMSC1	WJMSC1	43267	5033	3.1479	-0.222238	-0.350737	G1	0.128499	2
ACGAGGATCAGTTGAC_WJMSC1	WJMSC1	24706	4130	2.79284	-0.14354	-0.453448	G1	0.309908	2
ACGAGGATCCTTGGTC_WJMSC1	WJMSC1	29043	4831	2.75798	0.736271	0.92087	G2M	-0.184599	1
ACGAGGATCGCCAAAT_WJMSC1	WJMSC1	57267	6488	3.00173	-0.175936	-0.201903	G1	0.0259665	4
ACGAGGATCGTCCAGG_WJMSC1	WJMSC1	25070	4025	2.78819	-0.197193	-0.381315	G1	0.184122	2
ACGAGGATCTAACTGG_WJMSC1	WJMSC1	37048	4923	2.74239	0.223985	-0.252352	S	0.476336	4
ACGAGGATCTACTCAT_WJMSC1	WJMSC1	21739	3871	2.88422	-0.369452	-0.382682	G1	0.0132292	2
ACGAGGATCTCCGGTT_WJMSC1	WJMSC1	22850	3526	2.12691	-0.0890335	-0.270346	G1	0.181313	2
ACGATACAGAAACGAG_WJMSC1	WJMSC1	30524	4776	3.09265	-0.0733424	-0.480667	G1	0.407325	3
ACGATACAGAGGGCTT_WJMSC1	WJMSC1	19928	3749	3.41228	-0.21931	-0.426363	G1	0.207053	2
ACGATACAGAGTCTGG_WJMSC1	WJMSC1	25523	4118	3.35384	-0.17259	-0.30742	G1	0.13483	2
ACGATACAGCAGGCTA_WJMSC1	WJMSC1	19457	3956	3.09914	-0.243805	-0.58156	G1	0.337755	2
ACGATACAGCCGCCTA_WJMSC1	WJMSC1	26682	4248	3.75909	0.434963	-0.330852	S	0.765815	2
ACGATACAGGTGACCA_WJMSC1	WJMSC1	29222	4226	3.16885	-0.203613	-0.205044	G1	0.00143033	4
ACGATACAGTGGGTTG_WJMSC1	WJMSC1	19724	3434	3.43237	-0.148482	-0.288306	G1	0.139823	2
ACGATACAGTTACGGG_WJMSC1	WJMSC1	6385	2317	1.84808	0.715788	1.8565	G2M	-1.14071	5
ACGATACAGTTCGCAT_WJMSC1	WJMSC1	15806	3182	3.30254	-0.266318	-0.456257	G1	0.189939	2
ACGATACCACCAACCG_WJMSC1	WJMSC1	25887	4525	2.13621	0.492182	1.46126	G2M	-0.969074	3
ACGATACCACCAGTTA_WJMSC1	WJMSC1	28184	4633	3.03364	-0.0447011	-0.495839	G1	0.451138	4
ACGATACCACGGATAG_WJMSC1	WJMSC1	35479	4768	3.64159	-0.337629	-0.462326	G1	0.124698	2
ACGATACCATCGGACC_WJMSC1	WJMSC1	9060	2131	1.74393	-0.0623254	-0.28242	G1	0.220095	2
ACGATACCATTTGCCC_WJMSC1	WJMSC1	43049	5540	3.28231	0.0537812	0.680866	G2M	-0.627085	2
ACGATACGTAAACCTC_WJMSC1	WJMSC1	31223	4769	2.40528	-0.192402	-0.352884	G1	0.160482	4
ACGATACGTAGCGATG_WJMSC1	WJMSC1	38685	5425	3.91366	-0.364376	-0.533545	G1	0.169169	2
ACGATACGTATCGCAT_WJMSC1	WJMSC1	28429	3959	3.28538	-0.295963	-0.379479	G1	0.0835159	2
ACGATACGTGCCTTGG_WJMSC1	WJMSC1	28575	4275	2.99563	-0.245432	-0.400626	G1	0.155194	2
ACGATACGTTGTGGAG_WJMSC1	WJMSC1	19331	3853	3.27453	0.111139	-0.112643	S	0.223782	2
ACGATACTCAACACGT_WJMSC1	WJMSC1	37624	5388	2.81469	0.114197	1.82941	G2M	-1.71521	1
ACGATACTCAGTTCGA_WJMSC1	WJMSC1	14004	2993	2.62068	0.361853	1.20749	G2M	-0.845639	1
ACGATACTCCCAACGG_WJMSC1	WJMSC1	26043	4043	3.11792	-0.226913	-0.188814	G1	-0.0380992	2
ACGATACTCCGCTGTT_WJMSC1	WJMSC1	19824	3580	2.61804	-0.0189868	-0.204658	G1	0.185671	2
ACGATACTCCGTAGGC_WJMSC1	WJMSC1	23794	3935	3.15206	-0.0649456	-0.481901	G1	0.416955	2
ACGATACTCTTGCATT_WJMSC1	WJMSC1	33685	4973	3.07555	-0.21688	-0.388897	G1	0.172016	4
ACGATGTAGCACAGGT_WJMSC1	WJMSC1	11426	2895	2.52932	0.551885	0.806539	G2M	-0.254654	1
ACGATGTAGCAGGCTA_WJMSC1	WJMSC1	27765	4474	3.77454	0.508145	0.767706	G2M	-0.25956	1
ACGATGTAGCTAGTCT_WJMSC1	WJMSC1	18097	3384	3.30442	-0.207866	-0.424379	G1	0.216513	2
ACGATGTAGGAATTAC_WJMSC1	WJMSC1	8963	2102	3.45866	-0.126764	0.0165356	G2M	-0.1433	2
ACGATGTAGGTGCTAG_WJMSC1	WJMSC1	30461	4943	2.86596	1.12509	1.00681	S	0.118278	1
ACGATGTAGTCGCCGT_WJMSC1	WJMSC1	31240	4450	3.54994	0.00420514	-0.454479	S	0.458684	2
ACGATGTAGTGTGAAT_WJMSC1	WJMSC1	24654	3962	2.66894	0.075702	-0.047813	S	0.123515	2
ACGATGTCAAATTGCC_WJMSC1	WJMSC1	24360	4164	2.55337	-0.0874103	-0.418127	G1	0.330717	2
ACGATGTCACACCGCA_WJMSC1	WJMSC1	27877	3963	2.79083	-0.129718	-0.392799	G1	0.263081	2
ACGATGTCACGAGGTA_WJMSC1	WJMSC1	20936	4242	3.42472	0.936143	0.511899	S	0.424244	1
ACGATGTCACGGTAAG_WJMSC1	WJMSC1	56352	5944	3.1321	-0.317643	-0.394659	G1	0.0770158	4
ACGATGTCAGACGTAG_WJMSC1	WJMSC1	5400	1657	0.351852	0.67685	-0.216968	S	0.893818	6
ACGATGTCAGCCAGAA_WJMSC1	WJMSC1	23543	3996	2.73117	0.047324	-0.457561	S	0.504885	2
ACGATGTCAGTGACAG_WJMSC1	WJMSC1	29347	4366	3.14513	-0.149605	-0.441529	G1	0.291925	2
ACGATGTCATGAGCGA_WJMSC1	WJMSC1	29416	4136	2.47144	-0.260067	-0.377889	G1	0.117822	2
ACGATGTCATTACGAC_WJMSC1	WJMSC1	26229	4124	2.77555	-0.225753	-0.394619	G1	0.168866	4
ACGATGTGTCGAATCT_WJMSC1	WJMSC1	16744	3303	2.7592	-0.20889	-0.470828	G1	0.261939	4
ACGATGTGTCGGGTCT_WJMSC1	WJMSC1	32451	4901	3.38356	-0.00999433	-0.421549	G1	0.411555	4
ACGATGTGTTATTCTC_WJMSC1	WJMSC1	27523	4426	3.14283	0.267259	-0.195126	S	0.462385	4
ACGATGTGTTCCCTTG_WJMSC1	WJMSC1	31833	4739	3.12255	0.731161	0.926871	G2M	-0.19571	1
ACGATGTTCAAAGACA_WJMSC1	WJMSC1	23945	4156	3.19065	-0.208721	-0.334453	G1	0.125732	4
ACGATGTTCAGTGTTG_WJMSC1	WJMSC1	22226	4084	2.00666	-0.148642	-0.4149	G1	0.266258	4
ACGATGTTCCAGAGGA_WJMSC1	WJMSC1	41300	5414	2.41646	0.706616	0.994309	G2M	-0.287693	1
ACGATGTTCCTCAACC_WJMSC1	WJMSC1	22774	3513	3.7455	0.0335309	-0.26005	S	0.293581	2
ACGATGTTCGCAGGCT_WJMSC1	WJMSC1	35623	5177	3.30966	0.346901	0.712681	G2M	-0.36578	1
ACGATGTTCTGGCGTG_WJMSC1	WJMSC1	25940	4233	2.63685	0.310319	-0.306286	S	0.616605	4
ACGCAGCAGAAGGACA_WJMSC1	WJMSC1	50448	6322	4.32921	0.365501	0.525246	G2M	-0.159745	1
ACGCAGCCAAGGACAC_WJMSC1	WJMSC1	20063	3610	3.40428	-0.257511	-0.227332	G1	-0.0301789	2
ACGCAGCCAATCGAAA_WJMSC1	WJMSC1	30433	4795	3.85108	0.320532	0.844566	G2M	-0.524033	1
ACGCAGCCACCAGGCT_WJMSC1	WJMSC1	27407	4708	4.87832	-0.301987	-0.457706	G1	0.155719	2
ACGCAGCCAGCTGGCT_WJMSC1	WJMSC1	41359	5379	2.2752	0.446519	1.56433	G2M	-1.11782	1
ACGCAGCCAGGGATTG_WJMSC1	WJMSC1	24925	4122	3.19759	-0.200598	-0.489548	G1	0.288949	4
ACGCAGCCAGGGTTAG_WJMSC1	WJMSC1	24123	3954	4.29051	-0.209484	-0.409528	G1	0.200044	2
ACGCAGCCATCATCCC_WJMSC1	WJMSC1	29363	4362	3.19109	-0.193873	-0.304697	G1	0.110824	2
ACGCAGCCATCCCACT_WJMSC1	WJMSC1	40414	5212	3.41961	-0.184042	-0.369025	G1	0.184983	2
ACGCAGCCATCTATGG_WJMSC1	WJMSC1	25978	4215	3.00254	-0.248919	-0.361391	G1	0.112473	4
ACGCAGCGTAATAGCA_WJMSC1	WJMSC1	6040	1532	3.9404	-0.110599	-0.103125	G1	-0.00747386	2
ACGCAGCGTAGATTAG_WJMSC1	WJMSC1	26260	4746	3.25971	0.606177	0.892228	G2M	-0.286051	1
ACGCAGCGTCATGCCG_WJMSC1	WJMSC1	30494	4200	2.07254	-0.209176	-0.330007	G1	0.120831	2
ACGCAGCGTCGAATCT_WJMSC1	WJMSC1	47921	5153	2.87348	-0.0650682	-0.407904	G1	0.342836	4
ACGCAGCGTCGATTGT_WJMSC1	WJMSC1	27355	4156	2.76732	-0.0948826	-0.283776	G1	0.188894	2
ACGCAGCGTCTCTTTA_WJMSC1	WJMSC1	23480	3937	3.53918	-0.362796	-0.52113	G1	0.158334	2
ACGCAGCGTGTAACGG_WJMSC1	WJMSC1	29016	4547	3.14999	-0.0707673	-0.427548	G1	0.35678	4
ACGCAGCGTTATCACG_WJMSC1	WJMSC1	25743	4008	3.01053	0.106962	-0.376271	S	0.483233	3
ACGCAGCGTTGGGACA_WJMSC1	WJMSC1	28876	4597	2.96786	0.683694	0.875682	G2M	-0.191988	1
ACGCAGCTCCAGAAGG_WJMSC1	WJMSC1	37420	4826	2.82469	-0.273558	-0.373308	G1	0.0997496	4
ACGCAGCTCCTTTCTC_WJMSC1	WJMSC1	19351	3565	2.45982	-0.230728	-0.256475	G1	0.0257467	2
ACGCAGCTCGAGGTAG_WJMSC1	WJMSC1	29532	4369	4.03291	-0.186778	-0.335978	G1	0.1492	2
ACGCAGCTCGCACTCT_WJMSC1	WJMSC1	31854	5035	3.81428	0.489555	0.684146	G2M	-0.194592	1
ACGCAGCTCGGCCGAT_WJMSC1	WJMSC1	55383	6448	2.27507	0.896317	0.922146	G2M	-0.0258289	1
ACGCAGCTCTAAGCCA_WJMSC1	WJMSC1	40360	5200	3.00793	-0.181198	-0.514868	G1	0.33367	2
ACGCAGCTCTCTAGGA_WJMSC1	WJMSC1	23118	4294	3.10148	0.0384627	1.15125	G2M	-1.11279	4
ACGCCAGAGACGCACA_WJMSC1	WJMSC1	28568	4500	2.5098	-0.213761	-0.473141	G1	0.25938	2
ACGCCAGAGAGGTACC_WJMSC1	WJMSC1	28118	4518	2.7598	0.851798	0.955309	G2M	-0.10351	1
ACGCCAGAGAGTTGGC_WJMSC1	WJMSC1	19032	3238	3.44157	-0.284692	-0.341155	G1	0.0564625	2
ACGCCAGAGCGATATA_WJMSC1	WJMSC1	30374	4403	2.61737	-0.305361	-0.329924	G1	0.0245633	4
ACGCCAGAGGAGCGTT_WJMSC1	WJMSC1	35438	4945	2.65252	-0.263927	-0.498495	G1	0.234568	4
ACGCCAGAGTCCCACG_WJMSC1	WJMSC1	22827	3762	3.15854	-0.165017	-0.553038	G1	0.388021	2
ACGCCAGAGTGTTGAA_WJMSC1	WJMSC1	29286	4495	2.57802	0.587847	0.802754	G2M	-0.214907	1
ACGCCAGAGTTCGCAT_WJMSC1	WJMSC1	26742	4033	2.10904	-0.116452	-0.412151	G1	0.295699	4
ACGCCAGCAAACTGTC_WJMSC1	WJMSC1	39609	5097	2.86804	0.186344	1.19207	G2M	-1.00573	1
ACGCCAGCAAATACAG_WJMSC1	WJMSC1	23888	3946	3.46618	-0.225363	-0.357013	G1	0.13165	2
ACGCCAGCACAGGCCT_WJMSC1	WJMSC1	17194	3121	2.79167	-0.29161	-0.561434	G1	0.269824	2
ACGCCAGCACCCTATC_WJMSC1	WJMSC1	20000	3807	2.655	-0.28328	-0.223036	G1	-0.0602438	4
ACGCCAGCAGTATCTG_WJMSC1	WJMSC1	13761	3232	3.19744	-0.134156	-0.392197	G1	0.258041	4
ACGCCAGCATAACCTG_WJMSC1	WJMSC1	28306	4653	2.66021	-0.138845	-0.00748892	G1	-0.131356	3
ACGCCAGGTACAGACG_WJMSC1	WJMSC1	24522	3726	3.32355	-0.0394589	-0.511075	G1	0.471616	2
ACGCCAGGTACCGGCT_WJMSC1	WJMSC1	38253	4991	2.07827	-0.251888	-0.371902	G1	0.120014	4
ACGCCAGGTACTCAAC_WJMSC1	WJMSC1	48867	5942	3.16369	-0.000662419	0.711545	G2M	-0.712207	2
ACGCCAGGTAGCTCCG_WJMSC1	WJMSC1	29086	4594	3.26618	-0.01801	1.07845	G2M	-1.09646	2
ACGCCAGGTAGGGACT_WJMSC1	WJMSC1	27670	4347	3.49476	-0.249512	-0.24373	G1	-0.0057825	2
ACGCCAGGTCAGCTAT_WJMSC1	WJMSC1	33072	4652	3.19908	-0.267048	-0.559882	G1	0.292834	2
ACGCCAGGTCCAGTTA_WJMSC1	WJMSC1	47696	5441	2.18886	-0.162391	-0.491705	G1	0.329314	4
ACGCCAGGTCTAGTGT_WJMSC1	WJMSC1	35147	5233	2.72569	0.586422	0.766377	G2M	-0.179955	1
ACGCCAGGTGTTCTTT_WJMSC1	WJMSC1	27093	4558	2.11494	-0.0356962	-0.234431	G1	0.198735	3
ACGCCAGGTTAGATGA_WJMSC1	WJMSC1	28999	4289	3.33805	-0.222664	-0.449907	G1	0.227243	2
ACGCCAGTCAACGAAA_WJMSC1	WJMSC1	31634	5063	3.03155	0.798732	1.00905	G2M	-0.210318	1
ACGCCAGTCACGCGGT_WJMSC1	WJMSC1	41616	4941	3.69329	-0.268655	-0.277178	G1	0.00852256	2
ACGCCAGTCCTCCTAG_WJMSC1	WJMSC1	17478	3249	2.52317	-0.123098	-0.302888	G1	0.17979	2
ACGCCAGTCGCCCTTA_WJMSC1	WJMSC1	28490	4305	3.62934	-0.384202	-0.322049	G1	-0.0621531	2
ACGCCAGTCGGAAATA_WJMSC1	WJMSC1	31351	4774	3.26943	0.582434	1.27654	G2M	-0.694104	1
ACGCCAGTCTGGTGTA_WJMSC1	WJMSC1	4838	1459	2.21166	-0.129439	-0.166544	G1	0.0371055	2
ACGCCGAAGAGTCGGT_WJMSC1	WJMSC1	38820	5211	3.29727	-0.251753	-0.494535	G1	0.242782	4
ACGCCGAAGATCCTGT_WJMSC1	WJMSC1	26044	4277	3.64767	0.598436	0.85728	G2M	-0.258843	1
ACGCCGAAGCTAGGCA_WJMSC1	WJMSC1	27171	4428	3.49269	-0.0807493	-0.401414	G1	0.320665	3
ACGCCGAAGGCAATTA_WJMSC1	WJMSC1	36914	4635	2.88779	0.131748	-0.218594	S	0.350343	2
ACGCCGAAGTACACCT_WJMSC1	WJMSC1	44368	5629	2.65056	1.10507	1.20945	G2M	-0.10438	1
ACGCCGACAGGACGTA_WJMSC1	WJMSC1	30310	4367	2.47113	-0.049404	-0.302091	G1	0.252687	4
ACGCCGAGTAGCGCTC_WJMSC1	WJMSC1	23834	4102	2.60552	0.526158	0.230638	S	0.29552	1
ACGCCGAGTATATGAG_WJMSC1	WJMSC1	31729	4844	2.86174	-0.201971	-0.0958781	G1	-0.106093	3
ACGCCGAGTCAGAATA_WJMSC1	WJMSC1	23344	4124	2.73304	-0.0875578	0.334326	G2M	-0.421884	3
ACGCCGAGTCGCGGTT_WJMSC1	WJMSC1	36154	5170	2.00808	-0.0159745	0.368994	G2M	-0.384969	4
ACGCCGAGTGCAGACA_WJMSC1	WJMSC1	21000	3589	4.50476	-0.287736	-0.401141	G1	0.113405	2
ACGCCGAGTTAAGACA_WJMSC1	WJMSC1	23967	3932	2.25727	-0.322706	-0.303175	G1	-0.0195312	2
ACGCCGAGTTAAGATG_WJMSC1	WJMSC1	20392	3816	3.43762	-0.27311	-0.466843	G1	0.193733	2
ACGCCGAGTTCAGTAC_WJMSC1	WJMSC1	23665	4073	2.1086	-0.130858	-0.415209	G1	0.284351	4
ACGCCGAGTTCGCTAA_WJMSC1	WJMSC1	31496	4770	4.21641	0.520551	0.865882	G2M	-0.345331	1
ACGCCGAGTTGATTCG_WJMSC1	WJMSC1	30269	4817	3.69024	0.510655	1.1642	G2M	-0.65354	1
ACGCCGAGTTTGACTG_WJMSC1	WJMSC1	20106	3672	2.7355	-0.295596	-0.44836	G1	0.152765	2
ACGCCGATCATATCGG_WJMSC1	WJMSC1	27046	4286	3.17977	-0.183387	-0.378717	G1	0.19533	4
ACGCCGATCCGGCACA_WJMSC1	WJMSC1	27867	4310	3.43776	-0.22828	-0.455772	G1	0.227492	2
ACGCCGATCGATAGAA_WJMSC1	WJMSC1	35804	4872	2.6673	0.715538	1.03174	G2M	-0.316206	1
ACGCCGATCGGCGGTT_WJMSC1	WJMSC1	24167	4383	2.89651	0.345685	0.911052	G2M	-0.565368	3
ACGCCGATCTAACCGA_WJMSC1	WJMSC1	31257	4627	3.08411	-0.247135	-0.614374	G1	0.367239	4
ACGCCGATCTGCCAGG_WJMSC1	WJMSC1	25597	4084	2.67219	-0.11104	-0.484375	G1	0.373335	2
ACGCCGATCTGTCCGT_WJMSC1	WJMSC1	30665	4695	3.28061	0.395209	1.65301	G2M	-1.2578	1
ACGCCGATCTTTCCTC_WJMSC1	WJMSC1	44026	5345	2.52578	-0.267379	-0.35457	G1	0.0871912	2
ACGGAGAAGACAGGCT_WJMSC1	WJMSC1	20546	3611	3.78176	-0.241151	-0.321151	G1	0.0800001	2
ACGGAGAAGAGCTGCA_WJMSC1	WJMSC1	29647	4244	2.41846	-0.328359	-0.379999	G1	0.0516396	2
ACGGAGAAGATGCGAC_WJMSC1	WJMSC1	23314	3969	3.16119	-0.0674312	-0.363058	G1	0.295626	2
ACGGAGAAGCAACGGT_WJMSC1	WJMSC1	33816	4972	3.48947	0.40428	1.2669	G2M	-0.862618	1
ACGGAGAAGGAGTACC_WJMSC1	WJMSC1	26994	3801	3.1896	-0.277436	-0.395961	G1	0.118526	2
ACGGAGAAGTACGCCC_WJMSC1	WJMSC1	18892	3436	2.52488	-0.166818	-0.349888	G1	0.183071	2
ACGGAGAAGTGAACAT_WJMSC1	WJMSC1	13987	3063	2.50232	0.34221	0.646651	G2M	-0.304441	1
ACGGAGACAAGTAATG_WJMSC1	WJMSC1	27009	4259	4.13566	-0.0631791	-0.456368	G1	0.393189	2
ACGGAGACACTCTGTC_WJMSC1	WJMSC1	17620	3347	2.6731	-0.110592	-0.426428	G1	0.315837	2
ACGGAGACAGATGGCA_WJMSC1	WJMSC1	22043	4249	3.19829	-0.194016	-0.266574	G1	0.0725577	3
ACGGAGACAGGGCATA_WJMSC1	WJMSC1	19552	3709	3.00225	-0.089167	-0.272339	G1	0.183172	3
ACGGAGACAGGTGGAT_WJMSC1	WJMSC1	33795	5296	3.68694	0.358205	0.930769	G2M	-0.572563	1
ACGGAGACATTCTCAT_WJMSC1	WJMSC1	29938	4518	3.27677	0.692335	1.05743	G2M	-0.365093	1
ACGGAGAGTACTTGAC_WJMSC1	WJMSC1	14640	3184	2.18579	-0.125538	-0.379269	G1	0.253732	4
ACGGAGAGTAGCGTGA_WJMSC1	WJMSC1	21687	3460	3.65196	-0.0386629	-0.393555	G1	0.354892	2
ACGGAGAGTCAAACTC_WJMSC1	WJMSC1	9844	2578	2.53962	-0.221896	-0.444328	G1	0.222432	2
ACGGAGAGTCCGTGAC_WJMSC1	WJMSC1	25289	3948	3.91475	-0.286235	-0.40519	G1	0.118955	2
ACGGAGAGTGTCGCTG_WJMSC1	WJMSC1	54152	5945	4.09218	-0.23169	-0.455838	G1	0.224149	2
ACGGAGATCAACTCTT_WJMSC1	WJMSC1	11039	2460	1.82988	-0.159113	-0.292805	G1	0.133693	2
ACGGAGATCCACGTTC_WJMSC1	WJMSC1	11156	2620	3.01183	-0.348967	-0.296923	G1	-0.0520444	2
ACGGAGATCCAGTATG_WJMSC1	WJMSC1	30073	4332	3.03595	-0.219578	-0.456128	G1	0.23655	2
ACGGAGATCTTTAGTC_WJMSC1	WJMSC1	37453	5150	2.05057	-0.30436	-0.436843	G1	0.132483	4
ACGGCCAAGCGTTCCG_WJMSC1	WJMSC1	33840	4787	2.96395	-0.150943	-0.546391	G1	0.395448	4
ACGGCCAAGGAGCGTT_WJMSC1	WJMSC1	26314	4118	3.56844	0.0598562	-0.331346	S	0.391202	2
ACGGCCAAGGGCTTCC_WJMSC1	WJMSC1	39891	5294	3.32155	0.255557	1.49402	G2M	-1.23846	3
ACGGCCAAGGGTCGAT_WJMSC1	WJMSC1	17057	3384	2.99584	-0.304026	-0.353461	G1	0.0494351	2
ACGGCCAAGTCGTTTG_WJMSC1	WJMSC1	31513	4588	3.03367	-0.105518	-0.349146	G1	0.243628	2
ACGGCCAAGTCTCCTC_WJMSC1	WJMSC1	26998	4077	2.76687	-0.338661	-0.31995	G1	-0.0187112	2
ACGGCCACAAAGGTGC_WJMSC1	WJMSC1	35526	4741	3.02877	-0.331474	-0.587566	G1	0.256092	2
ACGGCCACACAGGCCT_WJMSC1	WJMSC1	23126	3931	3.07014	-0.298377	-0.349678	G1	0.0513016	2
ACGGCCACACTGAAGG_WJMSC1	WJMSC1	18973	3560	3.33632	-0.151717	-0.373249	G1	0.221532	2
ACGGCCACAGCATGAG_WJMSC1	WJMSC1	23823	4206	3.08945	-0.030509	-0.31247	G1	0.281961	3
ACGGCCACATCGACGC_WJMSC1	WJMSC1	21540	3840	3.39369	-0.332795	-0.424944	G1	0.092149	2
ACGGCCACATCGGTTA_WJMSC1	WJMSC1	30810	4776	3.90782	0.023599	-0.405861	S	0.42946	1
ACGGCCACATGAGCGA_WJMSC1	WJMSC1	21317	3667	3.12427	-0.0859279	-0.470767	G1	0.384839	2
ACGGCCACATTGGGCC_WJMSC1	WJMSC1	17351	3529	3.03153	-0.169017	-0.122346	G1	-0.0466712	2
ACGGCCAGTACAGACG_WJMSC1	WJMSC1	21451	3351	3.47769	-0.294112	-0.389215	G1	0.0951031	2
ACGGCCAGTCAGCTAT_WJMSC1	WJMSC1	20878	3819	2.71578	-0.130382	-0.214593	G1	0.0842105	3
ACGGCCAGTGCGCTTG_WJMSC1	WJMSC1	29759	4142	3.37377	-0.113682	-0.0854509	G1	-0.0282308	2
ACGGCCATCAAACCGT_WJMSC1	WJMSC1	32296	4546	3.5732	-0.264064	-0.422502	G1	0.158438	2
ACGGCCATCACTCCTG_WJMSC1	WJMSC1	10789	2386	1.97423	-0.20857	-0.278054	G1	0.0694845	2
ACGGCCATCAGAAATG_WJMSC1	WJMSC1	27923	4004	3.00469	0.0246232	-0.464681	S	0.489304	2
ACGGCCATCCAGAGGA_WJMSC1	WJMSC1	36374	5445	2.90042	0.765333	0.916434	G2M	-0.151101	1
ACGGCCATCCTAGAAC_WJMSC1	WJMSC1	40469	5267	3.20986	-0.243826	-0.545823	G1	0.301997	4
ACGGCCATCCTTAATC_WJMSC1	WJMSC1	34766	5282	2.58011	0.143785	1.75081	G2M	-1.60703	1
ACGGCCATCTGTCCGT_WJMSC1	WJMSC1	38293	5458	2.82558	0.662604	0.869632	G2M	-0.207028	1
ACGGCCATCTGTTGAG_WJMSC1	WJMSC1	25230	4117	2.23147	0.243216	-0.520919	S	0.764135	4
ACGGGCTAGATAGGAG_WJMSC1	WJMSC1	15278	3208	2.73596	0.0295571	-0.307924	S	0.337481	2
ACGGGCTAGATGTGGC_WJMSC1	WJMSC1	19508	3700	3.40886	-0.30763	-0.254169	G1	-0.0534609	2
ACGGGCTAGCACAGGT_WJMSC1	WJMSC1	19494	3572	3.34462	-0.00613326	-0.284806	G1	0.278673	2
ACGGGCTAGCGTCAAG_WJMSC1	WJMSC1	12045	2984	4.48319	0.38943	0.587184	G2M	-0.197754	1
ACGGGCTAGCTGCGAA_WJMSC1	WJMSC1	33129	4517	2.87965	-0.109468	-0.388711	G1	0.279244	2
ACGGGCTAGGCACATG_WJMSC1	WJMSC1	32813	4892	2.99576	-0.134654	-0.457707	G1	0.323053	4
ACGGGCTAGGCAGGTT_WJMSC1	WJMSC1	41713	5493	2.03534	1.30165	0.485814	S	0.815839	1
ACGGGCTAGGTTCCTA_WJMSC1	WJMSC1	21933	3922	3.07755	-0.0103671	-0.490689	G1	0.480322	2
ACGGGCTAGTAGATGT_WJMSC1	WJMSC1	28477	4232	3.58886	-0.207038	-0.40079	G1	0.193752	2
ACGGGCTCAAGCGTAG_WJMSC1	WJMSC1	27713	4270	2.87591	-0.180689	-0.373828	G1	0.193139	2
ACGGGCTCACATGTGT_WJMSC1	WJMSC1	34464	4964	2.60562	-0.166858	-0.455985	G1	0.289127	4
ACGGGCTCACGTCTCT_WJMSC1	WJMSC1	39228	5114	3.41848	-0.310925	-0.387803	G1	0.0768781	2
ACGGGCTCACTTCGAA_WJMSC1	WJMSC1	3782	1168	2.74987	-0.159407	-0.316473	G1	0.157066	2
ACGGGCTCATCACGAT_WJMSC1	WJMSC1	27071	4076	3.42063	-0.175844	-0.480011	G1	0.304167	2
ACGGGCTCATGACGGA_WJMSC1	WJMSC1	20679	3656	3.09009	-0.0762095	-0.372101	G1	0.295892	4
ACGGGCTCATGCTGGC_WJMSC1	WJMSC1	26880	4129	2.7939	-0.230956	-0.217338	G1	-0.0136176	4
ACGGGCTGTAAGGATT_WJMSC1	WJMSC1	29075	4355	3.47034	0.000416076	-0.24032	S	0.240736	4
ACGGGCTGTAGGACAC_WJMSC1	WJMSC1	18611	3644	3.5839	-0.172326	-0.285834	G1	0.113507	2
ACGGGCTGTCAAGCGA_WJMSC1	WJMSC1	44525	5467	2.895	-0.270026	-0.479644	G1	0.209618	4
ACGGGCTGTCTGCGGT_WJMSC1	WJMSC1	23820	3931	2.90092	-0.18894	-0.42666	G1	0.237721	2
ACGGGCTGTGCCTTGG_WJMSC1	WJMSC1	19479	3460	3.77329	-0.143074	-0.35601	G1	0.212936	2
ACGGGCTTCACGCATA_WJMSC1	WJMSC1	32448	4611	2.9894	-0.307357	-0.396209	G1	0.0888523	2
ACGGGCTTCCGAACGC_WJMSC1	WJMSC1	3007	1146	0.166279	0.227928	-0.0131412	S	0.241069	6
ACGGGCTTCCGCAGTG_WJMSC1	WJMSC1	14084	2980	4.03295	-0.234523	-0.37312	G1	0.138597	2
ACGGGCTTCGTCTGAA_WJMSC1	WJMSC1	24342	3578	3.84521	-0.122811	-0.242671	G1	0.11986	2
ACGGGCTTCTCGTTTA_WJMSC1	WJMSC1	33428	4474	2.14192	-0.185554	-0.448978	G1	0.263424	4
ACGGGCTTCTGACCTC_WJMSC1	WJMSC1	21788	3714	3.3367	-0.0323852	-0.358601	G1	0.326215	2
ACGGGCTTCTGGCGAC_WJMSC1	WJMSC1	42951	5351	2.77293	0.45758	0.79829	G2M	-0.34071	1
ACGGGTCAGCAGCGTA_WJMSC1	WJMSC1	29309	4410	2.69201	-0.206879	-0.364064	G1	0.157185	2
ACGGGTCAGCTAGGCA_WJMSC1	WJMSC1	33863	4685	3.83605	-0.221135	-0.380502	G1	0.159367	2
ACGGGTCAGGAATTAC_WJMSC1	WJMSC1	30856	4600	2.97835	0.213494	1.36822	G2M	-1.15473	1
ACGGGTCAGTCGTACT_WJMSC1	WJMSC1	23471	4096	2.4967	0.0452347	1.29984	G2M	-1.2546	3
ACGGGTCAGTGAATTG_WJMSC1	WJMSC1	16815	3505	2.79512	-0.233454	-0.410707	G1	0.177253	2
ACGGGTCAGTTAAGTG_WJMSC1	WJMSC1	32750	4176	3.45649	-0.170659	-0.303985	G1	0.133326	2
ACGGGTCCACAGCGTC_WJMSC1	WJMSC1	29825	4255	3.98994	-0.2892	-0.39998	G1	0.11078	2
ACGGGTCCAGTCTTCC_WJMSC1	WJMSC1	34304	4630	2.90054	-0.21584	-0.411512	G1	0.195671	2
ACGGGTCCATCACGTA_WJMSC1	WJMSC1	24595	4039	2.98435	-0.211873	-0.419931	G1	0.208058	2
ACGGGTCCATTGGCGC_WJMSC1	WJMSC1	27174	4091	3.43343	-0.332824	-0.43376	G1	0.100937	2
ACGGGTCGTCATATGC_WJMSC1	WJMSC1	36473	5116	3.74524	-0.263615	-0.347062	G1	0.0834471	2
ACGGGTCGTCATGCAT_WJMSC1	WJMSC1	32628	4408	2.62045	-0.0936102	-0.313137	G1	0.219527	2
ACGGGTCGTCCCTACT_WJMSC1	WJMSC1	42080	5187	2.64971	-0.168022	-0.480226	G1	0.312204	4
ACGGGTCGTCGCGTGT_WJMSC1	WJMSC1	25235	4451	3.66158	0.158654	1.41552	G2M	-1.25687	2
ACGGGTCGTGCCTGCA_WJMSC1	WJMSC1	28931	4165	2.77557	-0.126498	-0.400923	G1	0.274425	2
ACGGGTCGTGGTTTCA_WJMSC1	WJMSC1	22037	4092	2.77715	0.566508	-0.387311	S	0.953819	1
ACGGGTCGTGTTCGAT_WJMSC1	WJMSC1	24782	4176	4.14414	-0.212027	-0.375836	G1	0.163809	2
ACGGGTCGTTCCACTC_WJMSC1	WJMSC1	5100	1624	2.45098	-0.107705	-0.0729176	G1	-0.0347878	2
ACGGGTCGTTCGTTGA_WJMSC1	WJMSC1	14845	3515	3.45571	0.787688	0.62926	S	0.158428	1
ACGGGTCGTTTGCATG_WJMSC1	WJMSC1	25989	3685	3.14749	-0.299426	-0.262646	G1	-0.0367808	2
ACGGGTCTCACGATGT_WJMSC1	WJMSC1	29830	4379	3.36909	-0.111365	-0.426627	G1	0.315262	2
ACGGGTCTCCTTTCGG_WJMSC1	WJMSC1	25875	4265	2.5971	-0.292073	-0.559581	G1	0.267508	2
ACGGGTCTCGAATGCT_WJMSC1	WJMSC1	36756	5165	3.00631	0.376789	0.893063	G2M	-0.516273	1
ACGGGTCTCTAGCACA_WJMSC1	WJMSC1	14432	2908	2.92406	-0.24537	-0.249647	G1	0.00427727	2
ACGGGTCTCTTGTCAT_WJMSC1	WJMSC1	20926	4199	2.64265	-0.0651544	-0.569339	G1	0.504184	3
ACGTCAAAGACAAGCC_WJMSC1	WJMSC1	24846	3777	3.01859	-0.112329	-0.322108	G1	0.209779	2
ACGTCAAAGGAGTAGA_WJMSC1	WJMSC1	8087	2006	3.38815	-0.143323	-0.195881	G1	0.0525581	2
ACGTCAAAGGCTAGAC_WJMSC1	WJMSC1	25884	4164	2.61165	-0.311199	-0.313592	G1	0.00239343	2
ACGTCAAAGGGAAACA_WJMSC1	WJMSC1	42724	5535	4.34182	-0.384399	-0.520158	G1	0.135759	2
ACGTCAAAGTACGACG_WJMSC1	WJMSC1	9879	2453	2.86466	0.0271901	0.59107	G2M	-0.56388	2
ACGTCAAAGTGGCACA_WJMSC1	WJMSC1	29782	4398	3.76738	-0.194339	-0.402619	G1	0.208279	2
ACGTCAACACCCATGG_WJMSC1	WJMSC1	37545	4867	3.2521	-0.288694	-0.291677	G1	0.00298367	2
ACGTCAACACGACTCG_WJMSC1	WJMSC1	25907	4070	4.06068	-0.311445	-0.369162	G1	0.0577168	2
ACGTCAACACGGCTAC_WJMSC1	WJMSC1	23464	3784	3.15803	-0.196961	-0.253436	G1	0.0564755	2
ACGTCAACAGCCTTTC_WJMSC1	WJMSC1	51457	6180	2.8276	0.213601	1.30843	G2M	-1.09483	3
ACGTCAACAGCGTAAG_WJMSC1	WJMSC1	33403	4607	3.86193	-0.162239	-0.359314	G1	0.197075	2
ACGTCAACATCTATGG_WJMSC1	WJMSC1	20205	3635	2.92502	-0.20238	-0.504187	G1	0.301807	2
ACGTCAACATGGATGG_WJMSC1	WJMSC1	38535	5085	2.55871	0.536276	1.09899	G2M	-0.562713	1
ACGTCAACATGTCCTC_WJMSC1	WJMSC1	28534	4326	2.18686	-0.183752	-0.46607	G1	0.282318	4
ACGTCAACATTGCGGC_WJMSC1	WJMSC1	12629	2549	2.54177	-0.0458207	-0.352274	G1	0.306453	2
ACGTCAAGTAGGCATG_WJMSC1	WJMSC1	16964	3392	3.00047	-0.265103	-0.568267	G1	0.303164	4
ACGTCAAGTCATGCCG_WJMSC1	WJMSC1	42846	5398	3.06213	0.300275	1.15229	G2M	-0.85202	1
ACGTCAAGTCTTTCAT_WJMSC1	WJMSC1	33027	4665	2.39501	-0.190073	-0.407541	G1	0.217468	4
ACGTCAAGTTCGAATC_WJMSC1	WJMSC1	18235	3313	3.67425	-0.240771	-0.167716	G1	-0.0730551	2
ACGTCAAGTTGTTTGG_WJMSC1	WJMSC1	51724	5868	2.63127	0.0249143	-0.397721	S	0.422635	4
ACGTCAATCAATACCG_WJMSC1	WJMSC1	26212	4201	2.49123	-0.220585	-0.432768	G1	0.212183	4
ACGTCAATCACGACTA_WJMSC1	WJMSC1	27739	4471	2.11615	-0.245504	-0.406208	G1	0.160705	4
ACGTCAATCTAACCGA_WJMSC1	WJMSC1	22460	3778	2.96527	-0.153759	-0.473661	G1	0.319902	2
ACGTCAATCTTCCTTC_WJMSC1	WJMSC1	34859	5147	3.18999	0.581339	0.843537	G2M	-0.262198	1
ACTATCTAGAATTCCC_WJMSC1	WJMSC1	26849	4075	1.13971	-0.145006	-0.368249	G1	0.223243	4
ACTATCTAGAGCAATT_WJMSC1	WJMSC1	15023	3185	3.82746	-0.178972	-0.377219	G1	0.198246	2
ACTATCTAGAGGTTGC_WJMSC1	WJMSC1	22688	3814	3.69799	-0.209403	-0.299431	G1	0.0900276	2
ACTATCTAGTATTGGA_WJMSC1	WJMSC1	20766	3441	2.72561	-0.0914146	-0.408002	G1	0.316588	2
ACTATCTAGTTAGGTA_WJMSC1	WJMSC1	20405	3662	3.901	-0.178603	-0.361216	G1	0.182613	2
ACTATCTCAAGACACG_WJMSC1	WJMSC1	50138	5954	2.92194	0.639066	0.535383	S	0.103683	1
ACTATCTCACACCGCA_WJMSC1	WJMSC1	31623	5245	3.15593	0.428056	1.09455	G2M	-0.666491	1
ACTATCTCACGGTAGA_WJMSC1	WJMSC1	26660	4378	2.56189	0.461679	0.94574	G2M	-0.484061	1
ACTATCTCAGGCTGAA_WJMSC1	WJMSC1	51947	5732	2.79901	0.0571004	0.71108	G2M	-0.653979	2
ACTATCTCATCGGAAG_WJMSC1	WJMSC1	26020	3900	2.97079	-0.281409	-0.232461	G1	-0.0489485	2
ACTATCTCATGATCCA_WJMSC1	WJMSC1	26985	4262	2.17158	-0.222428	-0.405893	G1	0.183465	4
ACTATCTGTAAGAGAG_WJMSC1	WJMSC1	22878	3806	2.70129	-0.159492	-0.251498	G1	0.0920061	4
ACTATCTGTAGAAAGG_WJMSC1	WJMSC1	15104	2983	2.933	-0.159053	-0.404771	G1	0.245717	2
ACTATCTGTCAACATC_WJMSC1	WJMSC1	19442	3459	2.54089	-0.171364	-0.353681	G1	0.182318	2
ACTATCTGTCTAAACC_WJMSC1	WJMSC1	40583	5477	2.76717	-0.1872	-0.649455	G1	0.462255	4
ACTATCTGTCTGATTG_WJMSC1	WJMSC1	9232	2087	3.48787	0.0809157	-0.24434	S	0.325256	2
ACTATCTGTGACAAAT_WJMSC1	WJMSC1	25860	4546	2.82676	0.0257142	-0.303114	S	0.328828	3
ACTATCTGTGTGTGCC_WJMSC1	WJMSC1	42332	5330	2.51346	0.355061	0.701629	G2M	-0.346568	1
ACTATCTGTTCATGGT_WJMSC1	WJMSC1	11644	2464	3.01443	-0.11804	-0.406033	G1	0.287993	2
ACTATCTGTTTGGGCC_WJMSC1	WJMSC1	22354	3983	2.33515	-0.199548	-0.402181	G1	0.202633	2
ACTATCTTCAAACGGG_WJMSC1	WJMSC1	36868	4689	3.53152	-0.203039	-0.422734	G1	0.219696	2
ACTATCTTCAGCTTAG_WJMSC1	WJMSC1	27877	4290	2.64376	-0.215253	-0.509242	G1	0.293989	2
ACTATCTTCCGGGTGT_WJMSC1	WJMSC1	25227	4380	2.62814	-0.327203	-0.535272	G1	0.208069	4
ACTATCTTCTGTCCGT_WJMSC1	WJMSC1	22316	3891	3.0561	-0.260795	-0.425844	G1	0.165049	2
ACTGAACAGAACTGTA_WJMSC1	WJMSC1	16825	3648	2.95988	-0.163363	1.21134	G2M	-1.3747	3
ACTGAACAGAAGGACA_WJMSC1	WJMSC1	2992	1164	1.50401	0.0264606	0.262171	G2M	-0.235711	6
ACTGAACAGATGTGTA_WJMSC1	WJMSC1	30196	4803	2.88118	0.170987	0.894244	G2M	-0.723257	3
ACTGAACAGATTACCC_WJMSC1	WJMSC1	29880	4170	1.89759	-0.0563171	-0.19314	G1	0.136823	2
ACTGAACAGCTTCGCG_WJMSC1	WJMSC1	24364	4005	3.10294	-0.143792	-0.34386	G1	0.200068	3
ACTGAACAGGATTCGG_WJMSC1	WJMSC1	33709	4857	3.9841	0.547278	0.619256	G2M	-0.0719777	1
ACTGAACAGGCATTGG_WJMSC1	WJMSC1	22544	4072	3.14496	-0.29624	-0.257064	G1	-0.0391764	2
ACTGAACAGTGGGATC_WJMSC1	WJMSC1	31611	4699	2.49597	0.0280658	-0.276389	S	0.304454	4
ACTGAACAGTTCCACA_WJMSC1	WJMSC1	30793	4313	2.42912	-0.318044	-0.278359	G1	-0.0396854	2
ACTGAACCAGCGTCCA_WJMSC1	WJMSC1	22698	4189	2.13675	-0.0412997	1.69573	G2M	-1.73703	3
ACTGAACCAGGTCTCG_WJMSC1	WJMSC1	27134	3967	3.4606	-0.159917	-0.411963	G1	0.252047	2
ACTGAACCAGGTTTCA_WJMSC1	WJMSC1	26636	4066	3.02973	-0.306274	-0.353353	G1	0.0470797	2
ACTGAACCATGTTCCC_WJMSC1	WJMSC1	22695	3955	3.63957	-0.0634284	-0.445638	G1	0.382209	2
ACTGAACGTCAACTGT_WJMSC1	WJMSC1	31432	4764	3.33736	-0.0217263	-0.302323	G1	0.280597	2
ACTGAACGTCATATCG_WJMSC1	WJMSC1	22411	3713	3.00299	-0.190636	-0.452894	G1	0.262258	2
ACTGAACGTGGGTATG_WJMSC1	WJMSC1	28365	4054	3.28926	-0.147103	-0.406166	G1	0.259063	2
ACTGAACGTTACGCGC_WJMSC1	WJMSC1	27413	4357	3.06424	-0.124357	-0.530792	G1	0.406435	2
ACTGAACGTTACGTCA_WJMSC1	WJMSC1	25693	4103	3.57296	-0.258486	-0.566331	G1	0.307845	2
ACTGAACGTTGGTAAA_WJMSC1	WJMSC1	25418	4198	2.91526	-0.10381	-0.467065	G1	0.363255	3
ACTGAACTCCCTCAGT_WJMSC1	WJMSC1	25066	3746	2.94423	-0.307346	-0.491821	G1	0.184475	2
ACTGAACTCCTAAGTG_WJMSC1	WJMSC1	19533	3798	3.07684	0.218633	1.28958	G2M	-1.07095	3
ACTGAACTCTAAGCCA_WJMSC1	WJMSC1	22174	3750	2.79156	-0.155757	-0.584644	G1	0.428887	2
ACTGAACTCTTCAACT_WJMSC1	WJMSC1	33797	4160	2.60378	-0.31758	-0.289786	G1	-0.0277937	2
ACTGAACTCTTCATGT_WJMSC1	WJMSC1	24005	4127	2.82858	-0.279098	-0.370132	G1	0.0910336	4
ACTGAGTAGAAACCTA_WJMSC1	WJMSC1	50035	5536	2.81603	-0.106685	-0.281757	G1	0.175073	2
ACTGAGTAGAAGGGTA_WJMSC1	WJMSC1	23186	3907	3.07082	-0.0466738	-0.286831	G1	0.240157	4
ACTGAGTAGAGAACAG_WJMSC1	WJMSC1	6833	1555	4.72706	-0.0629058	-0.079863	G1	0.0169572	6
ACTGAGTAGATAGTCA_WJMSC1	WJMSC1	28727	4154	3.1956	-0.295464	-0.446662	G1	0.151198	2
ACTGAGTAGCCATCGC_WJMSC1	WJMSC1	39359	5033	2.15453	-0.147646	-0.463299	G1	0.315654	4
ACTGAGTAGCTAACAA_WJMSC1	WJMSC1	29382	4269	3.20264	-0.0695829	-0.44937	G1	0.379787	2
ACTGAGTAGTACCGGA_WJMSC1	WJMSC1	22099	3914	3.15399	-0.210618	-0.535123	G1	0.324505	2
ACTGAGTAGTGACTCT_WJMSC1	WJMSC1	54256	5768	2.62275	-0.239255	-0.422009	G1	0.182754	4
ACTGAGTCAAACTGCT_WJMSC1	WJMSC1	28344	4294	3.16469	-0.138909	-0.4698	G1	0.330891	2
ACTGAGTCAATACGCT_WJMSC1	WJMSC1	23659	3802	2.405	-0.260656	-0.520433	G1	0.259777	2
ACTGAGTCACAAGCCC_WJMSC1	WJMSC1	23751	4027	2.56831	-0.350989	-0.440205	G1	0.0892157	2
ACTGAGTCAGGGTACA_WJMSC1	WJMSC1	28420	4067	3.02604	-0.26379	-0.469256	G1	0.205466	2
ACTGAGTCAGTATCTG_WJMSC1	WJMSC1	27367	4047	3.07304	-0.265247	-0.35939	G1	0.094143	2
ACTGAGTCATGCCTTC_WJMSC1	WJMSC1	26489	4086	2.89554	-0.0813645	-0.403355	G1	0.32199	2
ACTGAGTCATGGTCTA_WJMSC1	WJMSC1	24775	4172	3.70938	-0.252707	-0.502364	G1	0.249658	2
ACTGAGTGTCTCATCC_WJMSC1	WJMSC1	24516	4012	2.65133	-0.285636	-0.483019	G1	0.197383	2
ACTGAGTGTTATCACG_WJMSC1	WJMSC1	24562	3929	2.30437	-0.199615	-0.475752	G1	0.276138	2
ACTGAGTTCAGAGCTT_WJMSC1	WJMSC1	32028	4868	3.53441	0.629233	0.67574	G2M	-0.0465075	1
ACTGAGTTCCTAGGGC_WJMSC1	WJMSC1	22131	4082	3.24884	-0.266121	-0.450966	G1	0.184846	2
ACTGAGTTCGATCCCT_WJMSC1	WJMSC1	31383	4434	2.80725	0.00988121	-0.403168	S	0.413049	2
ACTGAGTTCTCCGGTT_WJMSC1	WJMSC1	25704	3846	2.61827	-0.106903	-0.403404	G1	0.296501	2
ACTGATGAGAGCTATA_WJMSC1	WJMSC1	47566	5753	3.16613	0.0381973	0.229922	G2M	-0.191725	2
ACTGATGAGAGTCTGG_WJMSC1	WJMSC1	8948	2232	4.48145	-0.132376	-0.283135	G1	0.150759	2
ACTGATGAGATGCGAC_WJMSC1	WJMSC1	33609	4841	3.10036	0.518867	1.02677	G2M	-0.507906	1
ACTGATGAGCAGGTCA_WJMSC1	WJMSC1	22346	3770	2.54632	-0.211497	-0.442679	G1	0.231182	2
ACTGATGAGCCACCTG_WJMSC1	WJMSC1	26990	3996	2.89737	-0.293753	-0.419593	G1	0.125841	2
ACTGATGAGCCATCGC_WJMSC1	WJMSC1	32040	5078	2.62797	0.199772	1.17897	G2M	-0.979201	1
ACTGATGAGCGTAATA_WJMSC1	WJMSC1	20471	3657	2.43759	-0.21887	-0.415685	G1	0.196816	2
ACTGATGAGGGAAACA_WJMSC1	WJMSC1	36008	5312	2.31337	0.511571	0.520157	G2M	-0.00858549	1
ACTGATGAGGTAGCTG_WJMSC1	WJMSC1	32599	5105	3.51545	0.4461	-0.116597	S	0.562697	4
ACTGATGAGTTAACGA_WJMSC1	WJMSC1	10832	2356	2.13257	-0.187962	-0.32002	G1	0.132058	2
ACTGATGCAACGCACC_WJMSC1	WJMSC1	31696	4995	3.81436	0.84154	0.419027	S	0.422512	1
ACTGATGCAATCTACG_WJMSC1	WJMSC1	45453	5627	2.9657	0.94692	1.35373	G2M	-0.406812	1
ACTGATGCAATGAAAC_WJMSC1	WJMSC1	32341	5193	2.58186	0.538759	0.78709	G2M	-0.24833	3
ACTGATGCATAGGATA_WJMSC1	WJMSC1	20118	3764	3.54906	-0.291841	-0.422703	G1	0.130862	2
ACTGATGCATGCGCAC_WJMSC1	WJMSC1	37329	4493	3.3486	-0.0333127	-0.313336	G1	0.280024	2
ACTGATGGTAGTGAAT_WJMSC1	WJMSC1	40660	4858	2.87998	-0.147976	-0.438595	G1	0.290619	4
ACTGATGGTATCTGCA_WJMSC1	WJMSC1	30284	4444	3.54643	-0.33043	-0.445133	G1	0.114702	2
ACTGATGGTATGGTTC_WJMSC1	WJMSC1	30344	4664	3.00883	0.5872	1.34334	G2M	-0.75614	1
ACTGATGGTCAACTGT_WJMSC1	WJMSC1	45536	5512	2.92516	-0.273671	-0.371697	G1	0.0980261	2
ACTGATGGTGCTTCTC_WJMSC1	WJMSC1	23519	3670	2.6064	-0.101115	-0.328932	G1	0.227818	2
ACTGATGGTGGAAAGA_WJMSC1	WJMSC1	24109	4352	3.82845	0.264818	1.00437	G2M	-0.739551	1
ACTGATGGTGGTAACG_WJMSC1	WJMSC1	37712	5088	2.66228	0.383608	1.29194	G2M	-0.908332	1
ACTGATGGTTCGTTGA_WJMSC1	WJMSC1	26083	4026	3.37385	-0.142075	-0.239053	G1	0.0969783	2
ACTGATGTCAAGATCC_WJMSC1	WJMSC1	22879	3998	2.19852	0.0321292	-0.399562	S	0.431691	3
ACTGATGTCACCCGAG_WJMSC1	WJMSC1	26026	3824	3.04311	-0.131538	-0.37713	G1	0.245592	2
ACTGATGTCGGAAACG_WJMSC1	WJMSC1	30577	4698	4.05534	-0.122789	-0.53996	G1	0.417171	2
ACTGATGTCGTTACGA_WJMSC1	WJMSC1	18611	3699	3.26151	-0.146173	-0.437348	G1	0.291175	2
ACTGATGTCTTGTTTG_WJMSC1	WJMSC1	40841	4847	3.94212	-0.273827	-0.418968	G1	0.145141	2
ACTGCTCAGAATTGTG_WJMSC1	WJMSC1	31941	4852	3.91347	-0.187471	-0.523907	G1	0.336437	4
ACTGCTCAGAGACTTA_WJMSC1	WJMSC1	23720	3729	3.19562	-0.181974	-0.418762	G1	0.236788	2
ACTGCTCAGCACGCCT_WJMSC1	WJMSC1	31409	4732	3.37483	-0.155941	-0.317706	G1	0.161765	4
ACTGCTCAGCCGTCGT_WJMSC1	WJMSC1	38206	5068	2.98906	-0.246113	-0.369115	G1	0.123002	2
ACTGCTCAGGCTACGA_WJMSC1	WJMSC1	36927	5328	2.89219	0.636815	1.18398	G2M	-0.547165	1
ACTGCTCAGGGCTTGA_WJMSC1	WJMSC1	40234	5349	2.67436	0.323157	1.43665	G2M	-1.11349	4
ACTGCTCAGTAAGTAC_WJMSC1	WJMSC1	37685	5136	2.3776	0.304912	0.868815	G2M	-0.563902	1
ACTGCTCAGTGGGCTA_WJMSC1	WJMSC1	23630	3969	2.89039	-0.0765585	-0.293691	G1	0.217133	4
ACTGCTCAGTTAGCGG_WJMSC1	WJMSC1	16871	3183	3.28374	-0.0921	-0.386909	G1	0.294809	2
ACTGCTCCAAAGAATC_WJMSC1	WJMSC1	44603	5135	3.44371	-0.191375	-0.350629	G1	0.159254	2
ACTGCTCCAAAGGTGC_WJMSC1	WJMSC1	31315	4772	2.45569	0.737866	1.288	G2M	-0.550135	1
ACTGCTCCAACAACCT_WJMSC1	WJMSC1	63814	6458	1.80368	0.258194	0.229128	S	0.0290656	3
ACTGCTCCACATAACC_WJMSC1	WJMSC1	39376	5784	4.34783	0.738031	0.848544	G2M	-0.110513	1
ACTGCTCCACATTTCT_WJMSC1	WJMSC1	31725	4434	4.31206	-0.193662	-0.364371	G1	0.170709	2
ACTGCTCCACGAAAGC_WJMSC1	WJMSC1	28563	3983	3.95617	-0.245197	-0.359706	G1	0.114509	2
ACTGCTCCACGTTGGC_WJMSC1	WJMSC1	25775	4254	3.04559	0.37542	-0.156501	S	0.531921	3
ACTGCTCCACTCGACG_WJMSC1	WJMSC1	40560	5142	3.22978	-0.333044	-0.473339	G1	0.140295	2
ACTGCTCCAGCGATCC_WJMSC1	WJMSC1	26436	3901	3.22666	-0.0293973	-0.387345	G1	0.357948	2
ACTGCTCCAGTCACTA_WJMSC1	WJMSC1	26894	4087	2.38715	-0.251682	-0.472546	G1	0.220864	4
ACTGCTCCATCACCCT_WJMSC1	WJMSC1	43543	5145	2.79953	-0.233902	-0.549415	G1	0.315513	4
ACTGCTCGTAGAGGAA_WJMSC1	WJMSC1	22138	3841	3.25684	-0.191799	-0.29916	G1	0.107361	2
ACTGCTCGTAGGAGTC_WJMSC1	WJMSC1	24043	3901	3.10277	-0.174301	-0.444638	G1	0.270337	2
ACTGCTCGTCCCTTGT_WJMSC1	WJMSC1	31332	4149	2.74161	-0.0938308	-0.413471	G1	0.31964	2
ACTGCTCGTGGAAAGA_WJMSC1	WJMSC1	21837	4030	4.13518	-0.297609	-0.467627	G1	0.170018	2
ACTGCTCGTGTAATGA_WJMSC1	WJMSC1	23745	4099	3.51232	0.616259	0.661174	G2M	-0.0449152	1
ACTGCTCGTTCGCTAA_WJMSC1	WJMSC1	24112	4293	3.43397	1.04935	0.41087	S	0.638478	1
ACTGCTCGTTCGGCAC_WJMSC1	WJMSC1	22254	3877	3.14101	-0.202096	-0.442197	G1	0.2401	2
ACTGCTCTCAGCCTAA_WJMSC1	WJMSC1	19932	3653	1.96669	-0.308667	-0.444584	G1	0.135917	2
ACTGCTCTCCGCATAA_WJMSC1	WJMSC1	21112	3546	3.49564	-0.349851	-0.192524	G1	-0.157327	2
ACTGCTCTCCGTAGTA_WJMSC1	WJMSC1	36090	5048	2.6517	0.314554	0.933363	G2M	-0.618809	1
ACTGCTCTCCTACAGA_WJMSC1	WJMSC1	21000	3666	3.38095	-0.11301	-0.380471	G1	0.267461	2
ACTGCTCTCCTGTACC_WJMSC1	WJMSC1	23962	3786	2.93799	-0.115835	-0.278864	G1	0.163029	2
ACTGCTCTCGACCAGC_WJMSC1	WJMSC1	28477	4648	3.33603	0.301836	1.39002	G2M	-1.08818	1
ACTGCTCTCGCATGGC_WJMSC1	WJMSC1	21980	3871	3.24841	-0.147185	-0.218082	G1	0.0708973	2
ACTGCTCTCGGTGTCG_WJMSC1	WJMSC1	35006	4748	2.80809	-0.126711	-0.59187	G1	0.46516	2
ACTGCTCTCGTCACGG_WJMSC1	WJMSC1	43228	4818	4.55029	-0.126616	-0.479641	G1	0.353024	2
ACTGCTCTCTACTTAC_WJMSC1	WJMSC1	27614	4167	3.23749	0.469282	0.969036	G2M	-0.499754	1
ACTGTCCAGAAGAAGC_WJMSC1	WJMSC1	30553	4752	2.07508	0.106329	-0.41069	S	0.517019	3
ACTGTCCAGGCCCGTT_WJMSC1	WJMSC1	15553	3202	2.51398	-0.0780868	-0.41244	G1	0.334353	2
ACTGTCCAGGGAACGG_WJMSC1	WJMSC1	32192	4677	2.64662	-0.147611	-0.433915	G1	0.286305	4
ACTGTCCAGGGCTCTC_WJMSC1	WJMSC1	30346	4188	2.65603	-0.175418	-0.438422	G1	0.263003	2
ACTGTCCCACAGGAGT_WJMSC1	WJMSC1	37463	4838	3.8171	-0.255369	-0.405184	G1	0.149815	2
ACTGTCCCAGATCCAT_WJMSC1	WJMSC1	36917	5447	3.7327	-0.37096	-0.363111	G1	-0.00784949	4
ACTGTCCCAGGACCCT_WJMSC1	WJMSC1	21761	3778	2.5826	-0.140792	-0.409146	G1	0.268354	2
ACTGTCCCATCACCCT_WJMSC1	WJMSC1	25811	4297	2.55318	-0.348733	-0.382646	G1	0.0339123	2
ACTGTCCCATCGGACC_WJMSC1	WJMSC1	25495	3890	2.86331	-0.126992	-0.2989	G1	0.171908	2
ACTGTCCCATGGGAAC_WJMSC1	WJMSC1	32451	4681	3.03226	-0.181269	-0.520085	G1	0.338816	2
ACTGTCCGTAGCTGCC_WJMSC1	WJMSC1	4946	1592	1.57703	0.119583	0.297429	G2M	-0.177846	6
ACTGTCCGTCATACTG_WJMSC1	WJMSC1	32981	4948	2.4317	0.331896	1.68071	G2M	-1.34882	3
ACTGTCCGTCGTCTTC_WJMSC1	WJMSC1	23702	3774	2.80145	-0.100494	-0.418967	G1	0.318472	2
ACTGTCCGTCTCACCT_WJMSC1	WJMSC1	51639	5865	2.7731	-0.215933	-0.479838	G1	0.263906	2
ACTGTCCGTCTCCATC_WJMSC1	WJMSC1	28233	4032	2.84065	-0.203923	-0.372687	G1	0.168763	2
ACTGTCCGTGTTCTTT_WJMSC1	WJMSC1	23906	4048	2.94487	-0.327201	-0.348877	G1	0.0216758	2
ACTGTCCGTTGTTTGG_WJMSC1	WJMSC1	23574	4202	2.75303	-0.0572081	0.186102	G2M	-0.24331	3
ACTGTCCTCAACGAAA_WJMSC1	WJMSC1	12890	2895	2.75407	0.636356	0.898103	G2M	-0.261747	1
ACTGTCCTCACCATAG_WJMSC1	WJMSC1	28197	4317	2.80881	-0.118459	-0.530003	G1	0.411544	2
ACTGTCCTCACTATTC_WJMSC1	WJMSC1	22984	3874	3.54595	-0.235577	-0.361115	G1	0.125537	2
ACTGTCCTCCAAGTAC_WJMSC1	WJMSC1	55291	6011	2.85218	-0.187751	-0.497732	G1	0.309981	4
ACTGTCCTCGGAAACG_WJMSC1	WJMSC1	23596	3971	2.50466	-0.255386	-0.410999	G1	0.155613	2
ACTGTCCTCTAACTCT_WJMSC1	WJMSC1	19716	3525	2.0846	-0.162994	-0.394801	G1	0.231807	4
ACTTACTAGAGTTGGC_WJMSC1	WJMSC1	22877	3994	3.35708	-0.150281	-0.589735	G1	0.439454	4
ACTTACTAGATATACG_WJMSC1	WJMSC1	31773	5033	3.41485	-0.0204394	-0.469519	G1	0.449079	4
ACTTACTAGCATCATC_WJMSC1	WJMSC1	19625	3720	3.09809	-0.144948	-0.436906	G1	0.291958	2
ACTTACTAGCTCCTTC_WJMSC1	WJMSC1	50316	6006	2.34915	0.498446	0.474403	S	0.0240428	1
ACTTACTAGGCCGAAT_WJMSC1	WJMSC1	18597	3518	2.45739	-0.303654	-0.409399	G1	0.105745	2
ACTTACTCAACCGCCA_WJMSC1	WJMSC1	28735	4791	2.6553	0.482101	1.72913	G2M	-1.24703	1
ACTTACTCACAGGTTT_WJMSC1	WJMSC1	18899	3383	2.93666	-0.111274	-0.341991	G1	0.230717	2
ACTTACTCACCATGTA_WJMSC1	WJMSC1	24291	3860	2.3589	-0.228666	-0.363184	G1	0.134519	4
ACTTACTCAGCTCCGA_WJMSC1	WJMSC1	28508	3895	2.35373	-0.112319	-0.278924	G1	0.166604	2
ACTTACTGTAAAGTCA_WJMSC1	WJMSC1	30698	4305	3.16307	-0.154737	-0.440746	G1	0.286009	2
ACTTACTGTAAGTTCC_WJMSC1	WJMSC1	26251	3973	2.57514	-0.175579	-0.453285	G1	0.277705	2
ACTTACTGTCAGTGGA_WJMSC1	WJMSC1	27503	4037	2.71607	-0.19388	-0.447543	G1	0.253663	2
ACTTACTGTGACCAAG_WJMSC1	WJMSC1	15602	3457	2.36508	-0.108399	-0.0665783	G1	-0.0418209	3
ACTTACTTCAAAGTAG_WJMSC1	WJMSC1	20536	3391	2.77074	-0.126089	-0.327295	G1	0.201207	2
ACTTACTTCAACACTG_WJMSC1	WJMSC1	21160	3777	3.24197	-0.26636	-0.297093	G1	0.030733	2
ACTTACTTCACAATGC_WJMSC1	WJMSC1	22146	3635	3.26921	-0.164914	-0.33764	G1	0.172726	2
ACTTACTTCCTCAACC_WJMSC1	WJMSC1	27556	3940	3.21164	-0.103187	-0.345861	G1	0.242675	2
ACTTACTTCGATGAGG_WJMSC1	WJMSC1	22991	3912	3.38828	-0.105017	-0.468586	G1	0.363568	2
ACTTACTTCTATCCTA_WJMSC1	WJMSC1	26808	4760	1.62265	0.77385	1.29893	G2M	-0.525085	1
ACTTGTTAGACATAAC_WJMSC1	WJMSC1	35353	5061	3.10582	-0.272918	-0.429903	G1	0.156986	2
ACTTGTTAGCCACCTG_WJMSC1	WJMSC1	20024	3779	3.18618	-0.143573	-0.4115	G1	0.267927	2
ACTTGTTAGCCGCCTA_WJMSC1	WJMSC1	26403	4201	2.40124	-0.139092	-0.301121	G1	0.162029	4
ACTTGTTAGGGCTTCC_WJMSC1	WJMSC1	14952	3007	3.35072	-0.223825	-0.327798	G1	0.103973	2
ACTTGTTAGGGTGTTG_WJMSC1	WJMSC1	24155	4013	3.19603	-0.0826467	-0.357678	G1	0.275031	2
ACTTGTTAGGTCATCT_WJMSC1	WJMSC1	24805	3602	3.26144	-0.102675	-0.284569	G1	0.181895	2
ACTTGTTAGTAGTGCG_WJMSC1	WJMSC1	7173	1851	3.27617	0.0848021	-0.123533	S	0.208335	2
ACTTGTTCAAAGCAAT_WJMSC1	WJMSC1	28178	4402	2.18255	-0.263947	-0.392068	G1	0.128121	4
ACTTGTTCAATCACAC_WJMSC1	WJMSC1	4015	1286	3.16314	-0.178744	-0.0314214	G1	-0.147323	2
ACTTGTTCAATGTAAG_WJMSC1	WJMSC1	23169	4437	3.28888	0.858794	0.616336	S	0.242458	1
ACTTGTTCACACTGCG_WJMSC1	WJMSC1	25727	4277	3.21841	0.479587	0.667762	G2M	-0.188174	1
ACTTGTTCACAGACAG_WJMSC1	WJMSC1	10497	2321	3.48671	-0.0128524	-0.336291	G1	0.323438	2
ACTTGTTCATTGGTAC_WJMSC1	WJMSC1	25808	4513	3.81665	-0.240467	-0.421565	G1	0.181098	4
ACTTGTTGTAAGGGCT_WJMSC1	WJMSC1	28866	4524	2.41114	-0.25369	-0.329661	G1	0.0759714	4
ACTTGTTGTAGCGATG_WJMSC1	WJMSC1	21208	3866	3.55998	-0.202544	-0.531953	G1	0.329409	2
ACTTGTTGTAGGGACT_WJMSC1	WJMSC1	17790	3372	2.552	-0.115979	-0.25665	G1	0.14067	3
ACTTGTTGTGATGCCC_WJMSC1	WJMSC1	37904	5250	2.4008	1.05406	1.30936	G2M	-0.255297	1
ACTTGTTGTGCAACGA_WJMSC1	WJMSC1	25116	3768	3.0379	-0.191356	-0.303804	G1	0.112448	2
ACTTGTTGTGCTGTAT_WJMSC1	WJMSC1	22667	3991	2.7529	-0.194835	-0.291731	G1	0.0968966	2
ACTTGTTGTTCCACGG_WJMSC1	WJMSC1	7926	2140	2.96493	-0.287681	-0.322218	G1	0.0345375	2
ACTTGTTGTTGTACAC_WJMSC1	WJMSC1	20895	3665	2.89543	-0.222641	-0.228085	G1	0.00544459	2
ACTTGTTTCAAACAAG_WJMSC1	WJMSC1	16091	3782	4.86607	-0.168027	-0.439824	G1	0.271798	3
ACTTGTTTCACAAACC_WJMSC1	WJMSC1	23102	4533	2.57121	0.981759	0.094478	S	0.887282	1
ACTTGTTTCACTCTTA_WJMSC1	WJMSC1	49368	5602	2.7609	0.103479	0.511315	G2M	-0.407836	2
ACTTGTTTCAGAGGTG_WJMSC1	WJMSC1	29117	4494	2.98108	0.00457782	-0.514854	S	0.519432	4
ACTTGTTTCAGTTGAC_WJMSC1	WJMSC1	27197	4325	2.71353	-0.341541	-0.530532	G1	0.188991	2
ACTTGTTTCCGTTGCT_WJMSC1	WJMSC1	27361	4723	2.65341	-0.218074	-0.538099	G1	0.320025	4
ACTTGTTTCTCTTATG_WJMSC1	WJMSC1	18026	3676	2.42982	-0.214161	-0.368141	G1	0.15398	4
ACTTTCAAGAAACCAT_WJMSC1	WJMSC1	23216	4112	2.69642	-0.27311	-0.170477	G1	-0.102633	3
ACTTTCAAGAGGACGG_WJMSC1	WJMSC1	46341	5838	3.07503	0.292102	0.460808	G2M	-0.168706	1
ACTTTCAAGATCACGG_WJMSC1	WJMSC1	27158	4347	3.03778	0.0026905	-0.552765	S	0.555455	3
ACTTTCAAGCAGCCTC_WJMSC1	WJMSC1	19537	3692	2.88171	-0.300572	-0.383879	G1	0.0833074	2
ACTTTCAAGGCCCGTT_WJMSC1	WJMSC1	26125	3829	3.311	-0.154932	-0.362879	G1	0.207947	2
ACTTTCACAAGTTGTC_WJMSC1	WJMSC1	19957	3787	2.81104	-0.143102	-0.517279	G1	0.374177	3
ACTTTCACAATAGAGT_WJMSC1	WJMSC1	24226	3870	3.29398	-0.212689	-0.434408	G1	0.221719	2
ACTTTCACACCTCGGA_WJMSC1	WJMSC1	26093	4285	2.85517	-0.0669018	-0.531633	G1	0.464731	4
ACTTTCACAGGGATTG_WJMSC1	WJMSC1	27419	4268	3.06357	-0.314113	-0.44391	G1	0.129797	2
ACTTTCAGTCAATGTC_WJMSC1	WJMSC1	27124	4773	3.13007	0.862031	1.66817	G2M	-0.806139	1
ACTTTCAGTCCTAGCG_WJMSC1	WJMSC1	18963	3470	2.80546	-0.0945317	-0.389311	G1	0.294779	2
ACTTTCATCAAACCAC_WJMSC1	WJMSC1	5537	1587	0.884956	-0.138546	0.204819	G2M	-0.343365	6
ACTTTCATCACTCCTG_WJMSC1	WJMSC1	43182	5780	2.68167	0.425382	0.636961	G2M	-0.21158	1
ACTTTCATCATTATCC_WJMSC1	WJMSC1	34223	5005	2.53923	0.6177	0.570978	S	0.046722	1
ACTTTCATCTATCCCG_WJMSC1	WJMSC1	23002	3752	3.79532	-0.308492	-0.370365	G1	0.0618733	2
ACTTTCATCTATCCTA_WJMSC1	WJMSC1	26573	4269	2.988	-0.162648	-0.498647	G1	0.335998	2
ACTTTCATCTGTCAAG_WJMSC1	WJMSC1	22761	3748	3.2336	-0.120359	-0.258405	G1	0.138047	2
AGAATAGAGACTCGGA_WJMSC1	WJMSC1	21142	3634	3.05553	-0.162818	-0.338545	G1	0.175727	2
AGAATAGAGATGGCGT_WJMSC1	WJMSC1	22312	3491	2.83256	-0.0917695	-0.390021	G1	0.298251	2
AGAATAGAGGCAGTCA_WJMSC1	WJMSC1	28482	4457	3.21607	0.535089	-0.16589	S	0.700979	1
AGAATAGAGGGTGTGT_WJMSC1	WJMSC1	23877	4095	3.04896	0.586394	0.537306	S	0.0490874	1
AGAATAGAGTACGCCC_WJMSC1	WJMSC1	21215	3820	2.55008	-0.165677	-0.404473	G1	0.238796	3
AGAATAGAGTTCCACA_WJMSC1	WJMSC1	28122	4353	2.79852	-0.126169	-0.443044	G1	0.316875	4
AGAATAGAGTTCGATC_WJMSC1	WJMSC1	22105	4011	3.58742	-0.354594	-0.327748	G1	-0.0268461	2
AGAATAGCAAGCTGTT_WJMSC1	WJMSC1	24639	4430	2.79638	-0.144918	-0.256929	G1	0.112011	3
AGAATAGCAAGTACCT_WJMSC1	WJMSC1	27571	4537	2.2161	1.05232	0.329016	S	0.723303	1
AGAATAGCACGCCAGT_WJMSC1	WJMSC1	43912	4794	3.75068	-0.353869	-0.446373	G1	0.0925039	2
AGAATAGCAGCTATTG_WJMSC1	WJMSC1	49612	6297	2.89245	1.00624	1.25364	G2M	-0.247401	1
AGAATAGCATTAGCCA_WJMSC1	WJMSC1	15556	3133	1.67138	-0.225666	-0.256503	G1	0.0308366	4
AGAATAGGTAACGTTC_WJMSC1	WJMSC1	33524	4519	2.18948	-0.0943558	-0.405884	G1	0.311528	4
AGAATAGGTCCGAAGA_WJMSC1	WJMSC1	16938	3512	2.32613	-0.121717	-0.569806	G1	0.448088	3
AGAATAGGTCGCTTTC_WJMSC1	WJMSC1	24582	3984	2.77439	-0.258293	-0.39229	G1	0.133997	2
AGAATAGGTGCAGTAG_WJMSC1	WJMSC1	24172	3673	2.78835	-0.3091	-0.44491	G1	0.13581	2
AGAATAGGTTACTGAC_WJMSC1	WJMSC1	30158	4395	2.02931	-0.0809177	-0.391839	G1	0.310921	4
AGAATAGGTTCGTCTC_WJMSC1	WJMSC1	55818	5446	2.76434	-0.250796	-0.52233	G1	0.271534	2
AGAATAGTCATAGCAC_WJMSC1	WJMSC1	17981	3680	3.09771	-0.122574	-0.488565	G1	0.365991	2
AGAATAGTCATCTGTT_WJMSC1	WJMSC1	36778	5361	2.33292	0.88553	1.29812	G2M	-0.412588	1
AGAATAGTCCCAAGAT_WJMSC1	WJMSC1	32785	4900	3.27589	0.188552	1.22184	G2M	-1.03329	1
AGAATAGTCCTTTACA_WJMSC1	WJMSC1	27723	4549	3.18508	0.625484	0.761149	G2M	-0.135665	1
AGAATAGTCGCAGGCT_WJMSC1	WJMSC1	24887	4004	4.07843	-0.109717	-0.221776	G1	0.112058	2
AGACGTTAGAAACGCC_WJMSC1	WJMSC1	43417	5349	3.89018	0.475328	0.648539	G2M	-0.17321	1
AGACGTTAGAACAACT_WJMSC1	WJMSC1	23883	3919	3.13193	-0.116368	-0.439722	G1	0.323354	2
AGACGTTAGCTAGTCT_WJMSC1	WJMSC1	10297	2343	2.62212	-0.109609	-0.277316	G1	0.167707	2
AGACGTTAGCTAGTGG_WJMSC1	WJMSC1	3819	1340	2.85415	0.25724	0.475191	G2M	-0.21795	6
AGACGTTAGTAACCCT_WJMSC1	WJMSC1	23321	3723	3.03589	-0.210668	-0.266159	G1	0.0554913	2
AGACGTTAGTATCTCG_WJMSC1	WJMSC1	38758	4836	2.94391	-0.305313	-0.477083	G1	0.17177	4
AGACGTTAGTCCATAC_WJMSC1	WJMSC1	28699	4399	3.36249	-0.105999	-0.542129	G1	0.436131	2
AGACGTTCAAAGGCGT_WJMSC1	WJMSC1	19574	3517	2.80474	-0.293503	-0.412461	G1	0.118958	2
AGACGTTCACACCGAC_WJMSC1	WJMSC1	19306	3466	3.12338	-0.0427932	-0.408294	G1	0.365501	2
AGACGTTCACGAAAGC_WJMSC1	WJMSC1	11938	2641	3.20824	0.484061	0.557107	G2M	-0.0730455	1
AGACGTTCAGATCTGT_WJMSC1	WJMSC1	29055	4687	3.21803	0.656272	0.854885	G2M	-0.198613	1
AGACGTTCATGGTCTA_WJMSC1	WJMSC1	56459	6286	2.24588	0.862129	1.39755	G2M	-0.535425	1
AGACGTTCATTCCTGC_WJMSC1	WJMSC1	30069	4134	3.56181	-0.194191	-0.337797	G1	0.143605	2
AGACGTTGTAAGTTCC_WJMSC1	WJMSC1	7427	2261	4.95489	-0.18978	-0.178543	G1	-0.0112367	2
AGACGTTGTACCATCA_WJMSC1	WJMSC1	30836	4735	3.34349	0.608677	1.03727	G2M	-0.428592	1
AGACGTTGTATGCTTG_WJMSC1	WJMSC1	27535	3885	3.97313	-0.241831	-0.313117	G1	0.0712859	2
AGACGTTGTCAATACC_WJMSC1	WJMSC1	35661	5359	3.40428	0.332618	1.43831	G2M	-1.10569	1
AGACGTTGTCACACGC_WJMSC1	WJMSC1	12495	3020	0.184074	0.339727	1.46519	G2M	-1.12546	3
AGACGTTGTCGACTAT_WJMSC1	WJMSC1	33472	4837	3.2445	0.429278	1.21908	G2M	-0.789803	1
AGACGTTGTCTTGATG_WJMSC1	WJMSC1	28135	4318	2.54132	0.511586	1.00373	G2M	-0.492139	1
AGACGTTGTGATGTGG_WJMSC1	WJMSC1	26916	4233	4.36915	0.155471	1.22419	G2M	-1.06872	2
AGACGTTGTTATGTGC_WJMSC1	WJMSC1	21102	3370	2.60165	-0.0694509	-0.210625	G1	0.141174	2
AGACGTTGTTGTCTTT_WJMSC1	WJMSC1	19406	3679	3.1382	-0.0710919	-0.384681	G1	0.313589	2
AGACGTTTCAACCAAC_WJMSC1	WJMSC1	44463	5966	4.10454	0.187679	0.408556	G2M	-0.220877	2
AGACGTTTCGGATGTT_WJMSC1	WJMSC1	29240	4614	3.85089	-0.360442	-0.521086	G1	0.160644	2
AGACGTTTCGTACCGG_WJMSC1	WJMSC1	38515	5339	3.15462	0.0560577	0.394755	G2M	-0.338697	2
AGACGTTTCTGCCAGG_WJMSC1	WJMSC1	44713	5414	2.98795	0.360396	1.13139	G2M	-0.770995	1
AGAGCGAAGGAGCGTT_WJMSC1	WJMSC1	25856	4292	3.2681	-0.0833075	-0.418455	G1	0.335147	4
AGAGCGACACCATCCT_WJMSC1	WJMSC1	17691	3203	3.13719	-0.172618	-0.176639	G1	0.00402167	2
AGAGCGACACCGAATT_WJMSC1	WJMSC1	27959	3877	3.48367	-0.149402	-0.229662	G1	0.0802597	2
AGAGCGACAGAAGCAC_WJMSC1	WJMSC1	28001	4440	3.64987	0.538725	1.00879	G2M	-0.470069	1
AGAGCGACATGCATGT_WJMSC1	WJMSC1	7546	1919	3.03472	-0.179377	-0.32364	G1	0.144262	2
AGAGCGAGTAAACACA_WJMSC1	WJMSC1	25805	4438	3.51482	0.946982	0.704621	S	0.242361	1
AGAGCGAGTCTTCTCG_WJMSC1	WJMSC1	26442	4528	3.16542	0.649691	1.35331	G2M	-0.703615	1
AGAGCGAGTGCGGTAA_WJMSC1	WJMSC1	23708	3911	2.58984	-0.282454	-0.421686	G1	0.139232	2
AGAGCGATCAAACAAG_WJMSC1	WJMSC1	20050	3917	2.399	-0.207556	-0.461496	G1	0.25394	4
AGAGCGATCAGCTGGC_WJMSC1	WJMSC1	22036	3711	2.94064	-0.0586971	-0.548293	G1	0.489596	2
AGAGCGATCCCAACGG_WJMSC1	WJMSC1	29425	4711	3.30331	0.387243	1.01335	G2M	-0.626109	1
AGAGCGATCTCTTGAT_WJMSC1	WJMSC1	23162	3663	2.27528	-0.202702	-0.392618	G1	0.189916	2
AGAGCGATCTGCAGTA_WJMSC1	WJMSC1	31020	5024	2.76596	-0.0694249	0.778134	G2M	-0.847558	3
AGAGCGATCTGCCAGG_WJMSC1	WJMSC1	30494	4632	2.65626	-0.0981898	-0.410903	G1	0.312714	4
AGAGCGATCTGTCTCG_WJMSC1	WJMSC1	23002	4024	2.68672	-0.214617	-0.396743	G1	0.182126	2
AGAGCTTAGAAGGACA_WJMSC1	WJMSC1	26767	4260	2.76833	-0.212626	-0.32806	G1	0.115434	2
AGAGCTTAGACGCAAC_WJMSC1	WJMSC1	19900	3649	3.35678	-0.284479	-0.431017	G1	0.146538	2
AGAGCTTAGATGCGAC_WJMSC1	WJMSC1	18831	3181	3.10127	-0.211463	-0.399134	G1	0.187671	2
AGAGCTTAGCGATAGC_WJMSC1	WJMSC1	35402	5283	2.6185	0.74105	0.827872	G2M	-0.0868223	1
AGAGCTTAGCTAGTCT_WJMSC1	WJMSC1	10097	2190	2.94147	-0.0283206	-0.207376	G1	0.179056	2
AGAGCTTAGCTAGTGG_WJMSC1	WJMSC1	21625	3793	3.2185	-0.095403	-0.51712	G1	0.421717	2
AGAGCTTAGGCTCAGA_WJMSC1	WJMSC1	15101	3241	3.35739	-0.178839	-0.446219	G1	0.26738	2
AGAGCTTAGGTGCAAC_WJMSC1	WJMSC1	2166	1024	0.554017	-0.0179342	0.0723085	G2M	-0.0902427	6
AGAGCTTAGTACCGGA_WJMSC1	WJMSC1	32062	5113	2.91622	0.562334	0.806438	G2M	-0.244104	1
AGAGCTTAGTGACATA_WJMSC1	WJMSC1	22101	4047	2.62884	-0.101445	-0.343875	G1	0.242431	4
AGAGCTTCACGAAGCA_WJMSC1	WJMSC1	35363	4516	3.40752	-0.230021	-0.572172	G1	0.342151	2
AGAGCTTCATCCGTGG_WJMSC1	WJMSC1	21001	3648	3.22366	-0.214112	-0.393109	G1	0.178997	2
AGAGCTTCATTACCTT_WJMSC1	WJMSC1	39049	5138	3.08331	-0.2174	-0.590579	G1	0.373179	2
AGAGCTTCATTGAGCT_WJMSC1	WJMSC1	19567	3953	3.27592	0.729064	0.804775	G2M	-0.0757103	1
AGAGCTTGTACCATCA_WJMSC1	WJMSC1	26988	4407	1.9416	-0.286882	-0.618637	G1	0.331756	4
AGAGCTTGTACCGTTA_WJMSC1	WJMSC1	46308	5554	3.40114	-0.261523	-0.469795	G1	0.208272	2
AGAGCTTGTAGCTAAA_WJMSC1	WJMSC1	10662	2411	3.61095	-0.174314	-0.254317	G1	0.0800037	2
AGAGCTTGTCATCGGC_WJMSC1	WJMSC1	24557	4123	3.19257	-0.211329	-0.41892	G1	0.207591	3
AGAGCTTGTCTTTCAT_WJMSC1	WJMSC1	41661	5222	3.50448	-0.138698	-0.523784	G1	0.385086	4
AGAGCTTGTGCGCTTG_WJMSC1	WJMSC1	14456	3061	3.02988	-0.0345949	-0.410887	G1	0.376292	2
AGAGCTTGTGGTAACG_WJMSC1	WJMSC1	26059	4295	2.32165	-0.149546	-0.456576	G1	0.30703	4
AGAGCTTGTGGTGTAG_WJMSC1	WJMSC1	32840	4980	2.90195	1.25129	1.21406	S	0.0372269	1
AGAGCTTGTGTGACCC_WJMSC1	WJMSC1	29471	4446	2.74846	0.0621068	-0.400531	S	0.462638	4
AGAGCTTGTTAGAACA_WJMSC1	WJMSC1	18878	3396	3.48554	-0.0755992	-0.275907	G1	0.200308	2
AGAGCTTGTTATCGGT_WJMSC1	WJMSC1	34675	5011	3.43475	-0.247319	-0.435589	G1	0.188271	2
AGAGCTTGTTGTCGCG_WJMSC1	WJMSC1	47124	5579	3.55657	-0.188275	-0.467277	G1	0.279002	2
AGAGCTTGTTTGACAC_WJMSC1	WJMSC1	42766	5402	2.48094	-0.265704	-0.58272	G1	0.317016	2
AGAGCTTTCAAACAAG_WJMSC1	WJMSC1	32893	4845	4.20454	-0.304194	-0.49433	G1	0.190136	2
AGAGCTTTCAAACCGT_WJMSC1	WJMSC1	10215	2736	3.87665	-0.0392434	-0.171372	G1	0.132128	2
AGAGCTTTCACGAAGG_WJMSC1	WJMSC1	24717	3947	2.41534	-0.22306	-0.363545	G1	0.140485	4
AGAGCTTTCATCACCC_WJMSC1	WJMSC1	36420	5008	2.20209	0.67836	0.929326	G2M	-0.250965	1
AGAGCTTTCTGCTGTC_WJMSC1	WJMSC1	25935	4530	3.64758	0.791289	0.46363	S	0.327659	1
AGAGCTTTCTGTCTAT_WJMSC1	WJMSC1	19542	3635	3.4234	-0.267815	-0.43147	G1	0.163655	2
AGAGCTTTCTGTGCAA_WJMSC1	WJMSC1	34525	4876	3.36568	-0.1372	-0.531557	G1	0.394357	4
AGAGTGGAGAATCTCC_WJMSC1	WJMSC1	18895	3523	3.04313	-0.00169	0.545841	G2M	-0.547531	3
AGAGTGGAGATATGCA_WJMSC1	WJMSC1	25528	4290	2.86744	-0.294552	-0.465158	G1	0.170606	2
AGAGTGGAGCACCGCT_WJMSC1	WJMSC1	39500	5459	3.49367	0.151767	-0.426601	S	0.578368	4
AGAGTGGAGCAGCGTA_WJMSC1	WJMSC1	30031	4432	3.14342	0.0235094	-0.336043	S	0.359553	2
AGAGTGGAGCCCAACC_WJMSC1	WJMSC1	32497	4620	4.01576	-0.184046	-0.287892	G1	0.103846	2
AGAGTGGAGCCTATGT_WJMSC1	WJMSC1	43312	5202	2.7983	-0.120469	-0.451869	G1	0.331401	2
AGAGTGGAGCTAAGAT_WJMSC1	WJMSC1	16438	3202	2.85315	-0.0548328	-0.393009	G1	0.338176	2
AGAGTGGAGCTACCTA_WJMSC1	WJMSC1	16240	3190	2.42611	-0.053234	-0.377131	G1	0.323897	2
AGAGTGGAGGCAATTA_WJMSC1	WJMSC1	23373	3929	3.89338	-0.319478	-0.419591	G1	0.100113	2
AGAGTGGAGTGTCTCA_WJMSC1	WJMSC1	18433	3536	2.59318	-0.201528	-0.467275	G1	0.265746	4
AGAGTGGCAACTGGCC_WJMSC1	WJMSC1	41619	5330	3.12117	0.63983	1.20492	G2M	-0.56509	1
AGAGTGGCAAGGACTG_WJMSC1	WJMSC1	34735	4425	3.69368	-0.289674	-0.395035	G1	0.10536	2
AGAGTGGCAAGTTCTG_WJMSC1	WJMSC1	25708	4257	3.2169	-0.0753155	-0.530279	G1	0.454963	2
AGAGTGGCACATGACT_WJMSC1	WJMSC1	41581	5345	2.45064	0.338533	1.09665	G2M	-0.758115	1
AGAGTGGCAGACAGGT_WJMSC1	WJMSC1	38827	4957	2.76612	-0.360836	-0.47296	G1	0.112124	4
AGAGTGGCAGCCAATT_WJMSC1	WJMSC1	29863	4321	3.92794	-0.0942367	-0.459106	G1	0.364869	2
AGAGTGGCATAAAGGT_WJMSC1	WJMSC1	22827	4106	2.93074	-0.0877838	-0.0425091	G1	-0.0452747	3
AGAGTGGGTACAGCAG_WJMSC1	WJMSC1	23710	4000	3.74104	-0.232685	-0.415185	G1	0.1825	2
AGAGTGGGTAGAAAGG_WJMSC1	WJMSC1	21508	3577	3.6591	-0.137585	-0.298113	G1	0.160528	2
AGAGTGGGTATAAACG_WJMSC1	WJMSC1	27320	4143	2.9795	-0.170383	-0.438262	G1	0.267879	2
AGAGTGGGTCTGCGGT_WJMSC1	WJMSC1	18639	3718	2.50013	-0.108791	-0.281807	G1	0.173017	4
AGAGTGGGTTCCACTC_WJMSC1	WJMSC1	34009	4849	3.93719	0.570324	1.10763	G2M	-0.53731	1
AGAGTGGTCCGGCACA_WJMSC1	WJMSC1	30061	4336	2.51489	-0.129081	-0.368158	G1	0.239076	2
AGAGTGGTCGGAGGTA_WJMSC1	WJMSC1	29116	4435	2.63429	0.859691	0.136306	S	0.723385	1
AGAGTGGTCTACGAGT_WJMSC1	WJMSC1	8653	2429	3.80215	0.117632	0.940385	G2M	-0.822752	1
AGATCTGAGAAACGCC_WJMSC1	WJMSC1	30348	4818	2.42191	0.794944	0.940085	G2M	-0.145141	1
AGATCTGAGAGTTGGC_WJMSC1	WJMSC1	18454	3341	3.0725	-0.159989	-0.291192	G1	0.131203	2
AGATCTGAGCCAGTTT_WJMSC1	WJMSC1	24581	4130	3.19759	-0.233592	-0.383729	G1	0.150137	4
AGATCTGAGGGTTTCT_WJMSC1	WJMSC1	17084	3537	3.23109	-0.129003	-0.414561	G1	0.285558	2
AGATCTGAGGTGACCA_WJMSC1	WJMSC1	36862	4888	1.93153	-0.09744	-0.296682	G1	0.199242	4
AGATCTGAGTGGACGT_WJMSC1	WJMSC1	20646	3533	4.01531	-0.177307	-0.456538	G1	0.279231	2
AGATCTGAGTTACCCA_WJMSC1	WJMSC1	13990	2825	2.75911	-0.195941	-0.264532	G1	0.0685908	2
AGATCTGCACGGATAG_WJMSC1	WJMSC1	19388	3471	2.98638	-0.176261	-0.439136	G1	0.262875	2
AGATCTGCACTACAGT_WJMSC1	WJMSC1	31630	4321	2.58299	-0.140803	-0.383291	G1	0.242488	4
AGATCTGCAGCGTAAG_WJMSC1	WJMSC1	13357	2960	3.62357	0.384679	0.791487	G2M	-0.406808	1
AGATCTGCAGGGCATA_WJMSC1	WJMSC1	24523	4032	2.80145	-0.0129101	-0.31346	G1	0.30055	2
AGATCTGCATGCCACG_WJMSC1	WJMSC1	23007	3794	2.16891	-0.169606	-0.309081	G1	0.139475	4
AGATCTGGTATATGGA_WJMSC1	WJMSC1	16102	3476	2.21712	-0.041308	0.338134	G2M	-0.379442	3
AGATCTGGTCGGATCC_WJMSC1	WJMSC1	20489	3553	3.11875	-0.233896	-0.379128	G1	0.145231	2
AGATCTGTCAGCACAT_WJMSC1	WJMSC1	20638	3453	3.15922	-0.20618	-0.50123	G1	0.295049	2
AGATCTGTCATCGATG_WJMSC1	WJMSC1	27303	4499	2.8788	-0.206385	-0.373836	G1	0.167452	2
AGATCTGTCGCATGGC_WJMSC1	WJMSC1	4060	1371	4.1133	-0.13224	-0.154327	G1	0.0220863	2
AGATCTGTCGGTTCGG_WJMSC1	WJMSC1	24199	3711	3.28526	-0.259233	-0.468567	G1	0.209334	2
AGATCTGTCTCTTGAT_WJMSC1	WJMSC1	44372	5543	2.22888	0.804415	-0.0797167	S	0.884131	1
AGATCTGTCTGGAGCC_WJMSC1	WJMSC1	17638	3684	4.00272	-0.234537	-0.250367	G1	0.0158308	3
AGATCTGTCTTGTACT_WJMSC1	WJMSC1	29290	4373	3.43803	-0.0981123	-0.375713	G1	0.277601	2
AGATTGCAGAATTCCC_WJMSC1	WJMSC1	21287	3940	2.77634	-0.171972	-0.525033	G1	0.353061	4
AGATTGCAGAGCTTCT_WJMSC1	WJMSC1	8841	2177	4.10587	-0.00352124	-0.187609	G1	0.184088	2
AGATTGCAGATCTGAA_WJMSC1	WJMSC1	27771	4320	3.04994	-0.0760649	-0.361916	G1	0.285852	4
AGATTGCAGCTAGTTC_WJMSC1	WJMSC1	24268	4035	2.98335	-0.0262789	-0.465944	G1	0.439665	2
AGATTGCAGTAATCCC_WJMSC1	WJMSC1	23439	3899	3.059	-0.283221	-0.465648	G1	0.182427	2
AGATTGCAGTCAAGGC_WJMSC1	WJMSC1	2386	1014	3.43671	-0.156341	-0.218658	G1	0.0623164	2
AGATTGCAGTCCCACG_WJMSC1	WJMSC1	15076	2859	3.39613	-0.106909	-0.294965	G1	0.188056	2
AGATTGCAGTCCGGTC_WJMSC1	WJMSC1	21351	4067	2.34649	-0.112747	-0.445086	G1	0.332339	2
AGATTGCCAAGTCTAC_WJMSC1	WJMSC1	26615	4059	2.22431	-0.258516	-0.415064	G1	0.156547	2
AGATTGCCACGAAATA_WJMSC1	WJMSC1	7178	1730	0.431875	-0.0436261	-0.0849089	G1	0.0412828	6
AGATTGCCACGACTCG_WJMSC1	WJMSC1	24026	4110	3.6294	-0.313088	-0.369968	G1	0.0568798	2
AGATTGCCAGCTGTGC_WJMSC1	WJMSC1	32974	5191	3.1449	0.349171	1.40914	G2M	-1.05997	1
AGATTGCCATAACCTG_WJMSC1	WJMSC1	29720	4482	3.37147	0.480358	1.30716	G2M	-0.826801	1
AGATTGCCATGGTTGT_WJMSC1	WJMSC1	33272	5191	2.21207	0.139833	-0.198716	S	0.338549	3
AGATTGCCATTTCAGG_WJMSC1	WJMSC1	23995	3992	2.388	-0.0682016	-0.325734	G1	0.257533	2
AGATTGCGTATAGGTA_WJMSC1	WJMSC1	33739	5123	3.8294	0.631745	1.03249	G2M	-0.400741	1
AGATTGCGTCTCCCTA_WJMSC1	WJMSC1	22540	3687	3.37622	-0.286433	-0.305016	G1	0.0185826	2
AGATTGCGTGGGTCAA_WJMSC1	WJMSC1	28035	4485	2.59319	0.896627	0.798329	S	0.0982984	1
AGATTGCGTGGTCTCG_WJMSC1	WJMSC1	20992	3578	3.73952	-0.195739	-0.477117	G1	0.281378	2
AGATTGCGTTCGTTGA_WJMSC1	WJMSC1	24300	4064	2.98765	-0.0804324	-0.399488	G1	0.319056	2
AGATTGCTCAAGAAGT_WJMSC1	WJMSC1	19665	3630	2.80702	-0.157726	-0.617153	G1	0.459428	3
AGATTGCTCAAGGTAA_WJMSC1	WJMSC1	22319	3935	2.50459	-0.00842686	-0.447896	G1	0.439469	2
AGATTGCTCAATAAGG_WJMSC1	WJMSC1	19474	3809	2.95779	-0.190724	-0.463449	G1	0.272725	2
AGATTGCTCACAGGCC_WJMSC1	WJMSC1	26533	4130	2.593	-0.174529	-0.188525	G1	0.0139963	2
AGATTGCTCAGGTTCA_WJMSC1	WJMSC1	13712	3334	3.98191	0.716312	0.559115	S	0.157197	1
AGATTGCTCATCACCC_WJMSC1	WJMSC1	35109	5070	3.40369	0.687018	1.23057	G2M	-0.543551	1
AGATTGCTCATTTGGG_WJMSC1	WJMSC1	25804	3844	3.14292	-0.14297	-0.357119	G1	0.214149	2
AGATTGCTCCACGACG_WJMSC1	WJMSC1	13022	2890	3.24835	-0.159017	-0.286453	G1	0.127436	2
AGATTGCTCCGCATAA_WJMSC1	WJMSC1	36319	4962	2.17792	-0.206826	-0.563225	G1	0.356399	4
AGATTGCTCGGAAACG_WJMSC1	WJMSC1	24778	4050	4.46364	-0.185155	-0.441829	G1	0.256674	2
AGATTGCTCGTTGACA_WJMSC1	WJMSC1	19096	3383	2.78592	-0.122623	-0.307901	G1	0.185277	2
AGATTGCTCGTTTAGG_WJMSC1	WJMSC1	27024	4530	3.51539	0.633035	0.914525	G2M	-0.28149	1
AGATTGCTCTGTTTGT_WJMSC1	WJMSC1	20077	3700	4.00458	-0.174082	-0.41557	G1	0.241488	4
AGCAGCCAGACCCACC_WJMSC1	WJMSC1	8112	2329	1.98471	-0.113095	0.377374	G2M	-0.490469	6
AGCAGCCAGATGGGTC_WJMSC1	WJMSC1	22375	3970	3.38771	-0.108189	-0.403358	G1	0.295169	4
AGCAGCCAGCACCGCT_WJMSC1	WJMSC1	39559	5239	3.5466	0.00342802	1.43122	G2M	-1.42779	2
AGCAGCCAGGAGCGTT_WJMSC1	WJMSC1	29348	4433	3.04961	0.00827758	-0.356981	S	0.365258	3
AGCAGCCAGTACGCGA_WJMSC1	WJMSC1	29038	4224	2.8411	-0.116106	-0.360737	G1	0.244631	2
AGCAGCCAGTGAAGTT_WJMSC1	WJMSC1	8081	2040	4.2569	-0.188653	-0.202204	G1	0.0135517	2
AGCAGCCCACGAGAGT_WJMSC1	WJMSC1	27270	4340	4.74514	-0.395145	-0.437651	G1	0.0425056	2
AGCAGCCCACGGCTAC_WJMSC1	WJMSC1	38947	5073	3.74612	-0.0531002	-0.321188	G1	0.268088	2
AGCAGCCCAGACTCGC_WJMSC1	WJMSC1	27597	4280	4.4099	-0.28762	-0.420688	G1	0.133068	2
AGCAGCCCAGGTGCCT_WJMSC1	WJMSC1	26660	4089	4.53488	-0.176623	-0.45596	G1	0.279337	2
AGCAGCCGTGACAAAT_WJMSC1	WJMSC1	22780	3559	2.48903	-0.245819	-0.471211	G1	0.225393	2
AGCAGCCGTGATGCCC_WJMSC1	WJMSC1	34364	4196	3.35817	-0.365508	-0.362155	G1	-0.00335267	2
AGCAGCCGTGCAGTAG_WJMSC1	WJMSC1	29540	4365	3.31077	-0.233567	-0.478452	G1	0.244884	2
AGCAGCCGTGCTAGCC_WJMSC1	WJMSC1	46589	6222	4.83161	-0.199718	-0.635578	G1	0.43586	4
AGCAGCCGTGTAACGG_WJMSC1	WJMSC1	35090	4984	3.18894	0.321106	0.631485	G2M	-0.310379	3
AGCAGCCGTTCCCGAG_WJMSC1	WJMSC1	39169	4954	2.91812	-0.171845	-0.388001	G1	0.216156	2
AGCAGCCGTTCTCATT_WJMSC1	WJMSC1	35458	4456	3.50274	-0.282328	-0.32866	G1	0.0463319	2
AGCAGCCGTTCTGGTA_WJMSC1	WJMSC1	27059	4737	3.77693	0.810749	0.951362	G2M	-0.140613	1
AGCAGCCGTTGCGCAC_WJMSC1	WJMSC1	41940	5779	2.37482	1.07408	0.905411	S	0.16867	1
AGCAGCCTCAAACGGG_WJMSC1	WJMSC1	25489	4160	3.1543	0.0300439	-0.269944	S	0.299988	4
AGCAGCCTCGAGAGCA_WJMSC1	WJMSC1	22893	3884	2.83493	-0.168538	-0.447761	G1	0.279223	2
AGCAGCCTCTCACATT_WJMSC1	WJMSC1	25577	4096	3.2842	-0.319574	-0.378433	G1	0.0588595	2
AGCAGCCTCTTGCAAG_WJMSC1	WJMSC1	24299	4211	2.13177	-0.175967	-0.408499	G1	0.232532	2
AGCATACAGAACAATC_WJMSC1	WJMSC1	29340	4386	3.29925	-0.0779053	-0.368575	G1	0.29067	2
AGCATACAGACACTAA_WJMSC1	WJMSC1	27567	4436	2.74604	-0.076658	-0.419087	G1	0.342429	3
AGCATACAGATATACG_WJMSC1	WJMSC1	29614	4790	2.77234	0.0106908	-0.392898	S	0.403589	4
AGCATACAGCCCAGCT_WJMSC1	WJMSC1	23868	3956	2.35881	-0.148664	-0.470074	G1	0.32141	2
AGCATACAGTGTACCT_WJMSC1	WJMSC1	22512	3787	2.69634	-0.18406	-0.291661	G1	0.107601	2
AGCATACCAAACTGTC_WJMSC1	WJMSC1	33451	4623	3.65012	-0.207959	-0.312719	G1	0.10476	4
AGCATACCACGAGAGT_WJMSC1	WJMSC1	28733	4777	2.90259	0.130068	1.00018	G2M	-0.87011	3
AGCATACCACGCCAGT_WJMSC1	WJMSC1	33710	4758	3.07624	-0.114988	-0.505298	G1	0.39031	4
AGCATACCACGGCCAT_WJMSC1	WJMSC1	24842	4011	2.4998	-0.0274037	-0.0054526	G1	-0.0219511	3
AGCATACCAGCTCCGA_WJMSC1	WJMSC1	25060	4185	3.10056	-0.215513	-0.335752	G1	0.12024	2
AGCATACCAGGACCCT_WJMSC1	WJMSC1	32713	4787	2.7512	-0.134613	-0.572036	G1	0.437424	2
AGCATACCATGGTTGT_WJMSC1	WJMSC1	31410	4791	3.37472	-0.0604923	-0.483348	G1	0.422856	4
AGCATACGTACAAGTA_WJMSC1	WJMSC1	4737	1658	2.53325	0.106976	0.308642	G2M	-0.201666	6
AGCATACGTACGCACC_WJMSC1	WJMSC1	22503	3770	3.43065	-0.184914	-0.315398	G1	0.130484	2
AGCATACGTCCAGTGC_WJMSC1	WJMSC1	23256	3744	3.13467	-0.0646205	-0.345949	G1	0.281328	2
AGCATACGTCTGGAGA_WJMSC1	WJMSC1	24681	4097	2.25275	-0.189897	-0.328707	G1	0.138811	4
AGCATACGTGATAAAC_WJMSC1	WJMSC1	25709	3914	2.96005	-0.0176261	-0.446979	G1	0.429353	2
AGCATACGTGCTGTAT_WJMSC1	WJMSC1	28163	4192	2.71633	-0.217797	-0.308378	G1	0.0905808	2
AGCATACGTGTGTGCC_WJMSC1	WJMSC1	18762	3431	3.28856	-0.179743	-0.437613	G1	0.25787	2
AGCATACTCAATCACG_WJMSC1	WJMSC1	20517	3559	2.48574	-0.159019	-0.273852	G1	0.114832	2
AGCATACTCACGCATA_WJMSC1	WJMSC1	12034	2316	4.37926	-0.0497931	-0.187167	G1	0.137374	2
AGCATACTCATCACCC_WJMSC1	WJMSC1	22229	3822	2.57322	-0.164618	-0.32767	G1	0.163052	2
AGCATACTCATGCAAC_WJMSC1	WJMSC1	28269	3919	2.10124	-0.229482	-0.326503	G1	0.0970218	2
AGCATACTCCTTAATC_WJMSC1	WJMSC1	29511	5012	2.36861	0.381252	1.72265	G2M	-1.3414	1
AGCATACTCGATCCCT_WJMSC1	WJMSC1	30157	4900	3.32924	0.72066	1.25512	G2M	-0.534456	1
AGCATACTCTACCTGC_WJMSC1	WJMSC1	22694	3992	2.63946	-0.0327846	-0.308561	G1	0.275777	2
AGCATACTCTTCGGTC_WJMSC1	WJMSC1	33468	4967	2.5995	0.402536	1.29759	G2M	-0.895058	1
AGCCTAAAGCACGCCT_WJMSC1	WJMSC1	9910	2267	3.4107	-0.246867	-0.202227	G1	-0.0446395	2
AGCCTAAAGCCGCCTA_WJMSC1	WJMSC1	18230	3463	2.56171	-0.0553942	-0.411547	G1	0.356153	2
AGCCTAAAGCGCCTTG_WJMSC1	WJMSC1	20641	3524	3.05218	-0.0958654	-0.291846	G1	0.195981	2
AGCCTAAAGGATGCGT_WJMSC1	WJMSC1	17641	3179	3.85466	-0.17592	-0.482982	G1	0.307062	2
AGCCTAAAGGCTAGCA_WJMSC1	WJMSC1	23137	4092	2.42037	-0.0655471	-0.516124	G1	0.450576	4
AGCCTAAAGGGTTCCC_WJMSC1	WJMSC1	30219	4891	1.92594	0.195968	1.30635	G2M	-1.11038	3
AGCCTAAAGTAGATGT_WJMSC1	WJMSC1	42678	5447	3.10933	0.432102	0.35943	S	0.0726722	1
AGCCTAAAGTGTACGG_WJMSC1	WJMSC1	22559	3780	4.0649	-0.314805	-0.47511	G1	0.160305	2
AGCCTAACAAAGAATC_WJMSC1	WJMSC1	32023	4385	3.129	-0.188458	-0.379236	G1	0.190778	2
AGCCTAACAAAGCAAT_WJMSC1	WJMSC1	26594	4358	3.16613	-0.269307	-0.242969	G1	-0.0263385	2
AGCCTAACAAAGTCAA_WJMSC1	WJMSC1	14247	2973	3.05327	-0.0663714	-0.324707	G1	0.258336	4
AGCCTAACAAGAGTCG_WJMSC1	WJMSC1	32852	4317	3.03482	-0.0330401	-0.386697	G1	0.353657	2
AGCCTAACACTATCTT_WJMSC1	WJMSC1	26812	4458	3.34925	0.588944	0.705388	G2M	-0.116444	1
AGCCTAACACTGTGTA_WJMSC1	WJMSC1	25411	4113	3.07741	-0.260649	-0.507101	G1	0.246452	2
AGCCTAACACTTCTGC_WJMSC1	WJMSC1	35698	4863	3.53801	-0.300347	-0.48807	G1	0.187724	2
AGCCTAACAGGGTTAG_WJMSC1	WJMSC1	46747	5813	3.04618	0.423587	0.503862	G2M	-0.0802743	1
AGCCTAACATGCAATC_WJMSC1	WJMSC1	25796	4124	2.74849	-0.0620177	-0.415397	G1	0.353379	4
AGCCTAACATTGTGCA_WJMSC1	WJMSC1	27784	4149	2.83616	-0.125589	-0.244535	G1	0.118946	2
AGCCTAAGTGCAACGA_WJMSC1	WJMSC1	30968	4770	3.41966	0.381923	1.09023	G2M	-0.708305	1
AGCCTAAGTGGACGAT_WJMSC1	WJMSC1	24518	4100	3.19357	-0.0918286	-0.245204	G1	0.153375	2
AGCCTAAGTTAAGACA_WJMSC1	WJMSC1	23357	4149	2.51317	-0.085595	-0.57121	G1	0.485615	4
AGCCTAAGTTATCCGA_WJMSC1	WJMSC1	34633	4743	2.44276	-0.221838	-0.385956	G1	0.164117	4
AGCCTAATCAAAGTAG_WJMSC1	WJMSC1	15693	3137	2.40872	-0.186283	-0.277261	G1	0.0909778	2
AGCCTAATCAAGATCC_WJMSC1	WJMSC1	25423	3810	2.54887	-0.103084	-0.254354	G1	0.15127	2
AGCCTAATCACCCGAG_WJMSC1	WJMSC1	23443	4084	2.64898	-0.17475	-0.417511	G1	0.242762	2
AGCCTAATCAGAGCTT_WJMSC1	WJMSC1	20748	3632	2.90148	-0.296594	-0.466355	G1	0.169761	2
AGCCTAATCAGGCAAG_WJMSC1	WJMSC1	27129	3921	3.57551	-0.194948	-0.422165	G1	0.227217	2
AGCCTAATCAGGCGAA_WJMSC1	WJMSC1	25359	3757	4.02618	-0.207473	-0.359014	G1	0.151541	2
AGCCTAATCCTAGAAC_WJMSC1	WJMSC1	17835	3406	1.90636	-0.307514	-0.406141	G1	0.0986269	2
AGCCTAATCCTCTAGC_WJMSC1	WJMSC1	14355	3011	3.53884	-0.207828	-0.503248	G1	0.29542	2
AGCCTAATCCTTGCCA_WJMSC1	WJMSC1	34672	5056	2.96781	0.882598	0.760448	S	0.122149	1
AGCCTAATCGCGGATC_WJMSC1	WJMSC1	27558	4583	2.80499	0.748952	1.30094	G2M	-0.551989	1
AGCCTAATCGCTAGCG_WJMSC1	WJMSC1	23127	4658	4.50123	1.17655	0.921917	S	0.25463	1
AGCCTAATCGGCCGAT_WJMSC1	WJMSC1	38279	5118	3.35693	0.243954	1.39916	G2M	-1.15521	1
AGCGGTCAGCACAGGT_WJMSC1	WJMSC1	17218	3269	3.2466	0.154964	1.16063	G2M	-1.00566	1
AGCGGTCAGTATCGAA_WJMSC1	WJMSC1	26845	4196	2.75657	-0.159907	-0.434477	G1	0.27457	4
AGCGGTCCAAGAGGCT_WJMSC1	WJMSC1	9588	2107	2.8786	-0.184757	-0.335905	G1	0.151148	2
AGCGGTCCAATAACGA_WJMSC1	WJMSC1	29220	4623	2.60096	0.145127	-0.359843	S	0.50497	3
AGCGGTCCACGCCAGT_WJMSC1	WJMSC1	38377	4634	2.88454	-0.137861	-0.365766	G1	0.227905	2
AGCGGTCCACTTAACG_WJMSC1	WJMSC1	21112	3627	2.64305	-0.0349622	-0.338567	G1	0.303605	2
AGCGGTCCAGCTGTTA_WJMSC1	WJMSC1	38842	5118	2.80367	0.0281233	-0.223759	S	0.251882	4
AGCGGTCCATTAGCCA_WJMSC1	WJMSC1	34804	5014	3.45363	0.678476	0.710392	G2M	-0.0319164	1
AGCGGTCGTAAGAGGA_WJMSC1	WJMSC1	26369	4259	3.12109	-0.169395	-0.426906	G1	0.257511	4
AGCGGTCGTAATCACC_WJMSC1	WJMSC1	22733	3817	2.57775	0.0318228	-0.455053	S	0.486875	2
AGCGGTCGTAGATTAG_WJMSC1	WJMSC1	33634	4793	2.65208	-0.259624	-0.572572	G1	0.312948	4
AGCGGTCGTGCGCTTG_WJMSC1	WJMSC1	20581	3758	2.40999	-0.10624	-0.323216	G1	0.216976	2
AGCGGTCGTGGTGTAG_WJMSC1	WJMSC1	19689	3655	2.67662	-0.0678706	-0.277096	G1	0.209225	4
AGCGGTCGTGTGGTTT_WJMSC1	WJMSC1	15075	3115	3.15091	-0.29103	-0.296315	G1	0.0052854	2
AGCGGTCGTTATCACG_WJMSC1	WJMSC1	16116	3069	3.12733	-0.259288	-0.313317	G1	0.0540294	2
AGCGGTCGTTCAGCGC_WJMSC1	WJMSC1	26346	3924	2.86951	-0.0907526	-0.439082	G1	0.348329	2
AGCGGTCGTTGTTTGG_WJMSC1	WJMSC1	39570	5176	3.28279	0.668813	0.915465	G2M	-0.246653	1
AGCGGTCTCAATCTCT_WJMSC1	WJMSC1	6577	1630	2.79763	-0.12859	-0.185453	G1	0.056863	6
AGCGGTCTCACCAGGC_WJMSC1	WJMSC1	21891	3865	3.58595	-0.268322	-0.336938	G1	0.0686165	2
AGCGGTCTCCCATTAT_WJMSC1	WJMSC1	37257	5195	3.05178	0.253725	1.36718	G2M	-1.11345	1
AGCGGTCTCCCTTGCA_WJMSC1	WJMSC1	24963	4093	2.67596	0.576894	0.117155	S	0.459739	1
AGCGGTCTCCTGTACC_WJMSC1	WJMSC1	48164	5863	2.62644	0.299513	0.741751	G2M	-0.442238	1
AGCGGTCTCTCTGCTG_WJMSC1	WJMSC1	34458	4437	3.78142	-0.207382	-0.478883	G1	0.271501	2
AGCGGTCTCTTCGGTC_WJMSC1	WJMSC1	39783	5430	3.59701	0.573251	0.657539	G2M	-0.0842875	1
AGCGGTCTCTTTCCTC_WJMSC1	WJMSC1	31035	4364	3.38005	-0.256872	-0.356028	G1	0.0991557	2
AGCGTATAGAAGCCCA_WJMSC1	WJMSC1	38329	4860	2.87772	-0.143877	-0.417134	G1	0.273256	2
AGCGTATAGACTACAA_WJMSC1	WJMSC1	16710	3441	3.4231	0.326479	0.813898	G2M	-0.487419	1
AGCGTATAGATCCGAG_WJMSC1	WJMSC1	22274	3880	3.0484	-0.165385	-0.380233	G1	0.214848	2
AGCGTATAGGACGAAA_WJMSC1	WJMSC1	24140	4150	2.02154	-0.211758	-0.456791	G1	0.245033	4
AGCGTATAGGCCCTCA_WJMSC1	WJMSC1	28963	3859	3.2904	-0.21601	-0.402693	G1	0.186682	2
AGCGTATAGGCTAGAC_WJMSC1	WJMSC1	35483	4811	2.67452	-0.311998	-0.521616	G1	0.209618	2
AGCGTATAGGGTATCG_WJMSC1	WJMSC1	22963	3739	2.57371	-0.203321	-0.404273	G1	0.200952	2
AGCGTATAGTCATGCT_WJMSC1	WJMSC1	56766	6082	3.37878	0.234765	1.44664	G2M	-1.21187	1
AGCGTATAGTGGACGT_WJMSC1	WJMSC1	25348	4267	3.53874	-0.234908	-0.329786	G1	0.094878	2
AGCGTATAGTGTTAGA_WJMSC1	WJMSC1	28677	4041	3.69983	-0.189608	-0.385411	G1	0.195803	2
AGCGTATAGTTGAGAT_WJMSC1	WJMSC1	21584	3828	2.04318	-0.127049	-0.449006	G1	0.321957	4
AGCGTATCAACTTGAC_WJMSC1	WJMSC1	21178	3754	2.74813	-0.134229	-0.358441	G1	0.224213	2
AGCGTATCAAGCCCAC_WJMSC1	WJMSC1	28923	4283	3.93113	-0.205855	-0.42177	G1	0.215915	2
AGCGTATCACACCGAC_WJMSC1	WJMSC1	15121	2772	2.87018	0.0204343	-0.34861	S	0.369045	2
AGCGTATCAGACAAAT_WJMSC1	WJMSC1	24207	4038	2.3299	-0.156029	-0.369377	G1	0.213348	2
AGCGTATCATGCCTTC_WJMSC1	WJMSC1	26853	4266	3.62343	-0.302923	-0.481949	G1	0.179026	2
AGCGTATGTCGCGAAA_WJMSC1	WJMSC1	27898	4163	3.1651	-0.334399	-0.35521	G1	0.0208103	2
AGCGTATGTCTAGCCG_WJMSC1	WJMSC1	26013	4541	2.92546	0.762061	-0.0126268	S	0.774687	1
AGCGTATGTTGGTAAA_WJMSC1	WJMSC1	26767	4483	2.73471	-0.248647	-0.467926	G1	0.219279	4
AGCGTATTCCACGTTC_WJMSC1	WJMSC1	27986	4899	2.42621	1.02728	1.22588	G2M	-0.198603	1
AGCGTATTCGTCACGG_WJMSC1	WJMSC1	29389	4152	3.00112	-0.166372	-0.526744	G1	0.360372	2
AGCGTATTCTCAAACG_WJMSC1	WJMSC1	44554	5733	3.0435	0.420584	0.577079	G2M	-0.156494	1
AGCGTATTCTGCAGTA_WJMSC1	WJMSC1	25874	3831	2.19912	-0.0673736	-0.314431	G1	0.247057	2
AGCGTCGAGAAACGCC_WJMSC1	WJMSC1	4889	1633	3.45674	-0.0886832	0.161185	G2M	-0.249868	6
AGCGTCGAGAACTGTA_WJMSC1	WJMSC1	19562	3538	3.01605	-0.258088	-0.399319	G1	0.141231	4
AGCGTCGAGACTCGGA_WJMSC1	WJMSC1	37120	5078	4.21875	-0.290205	-0.363418	G1	0.0732133	4
AGCGTCGAGAGTCTGG_WJMSC1	WJMSC1	24942	4272	2.77845	0.744063	1.18303	G2M	-0.438963	1
AGCGTCGAGCGGATCA_WJMSC1	WJMSC1	14693	2892	2.87212	0.0895922	-0.395448	S	0.48504	2
AGCGTCGAGGATGGAA_WJMSC1	WJMSC1	16162	3089	2.40688	-0.158677	-0.385577	G1	0.2269	2
AGCGTCGAGGGTATCG_WJMSC1	WJMSC1	14040	3062	3.32621	-0.237333	-0.382906	G1	0.145573	2
AGCGTCGAGTGTGGCA_WJMSC1	WJMSC1	6360	1772	2.7044	0.0152891	-0.247703	S	0.262992	6
AGCGTCGAGTTGTCGT_WJMSC1	WJMSC1	8167	2044	2.87743	-0.191748	-0.050147	G1	-0.141601	2
AGCGTCGCACATCTTT_WJMSC1	WJMSC1	21897	3856	2.60766	-0.298293	-0.338827	G1	0.0405337	4
AGCGTCGCACGGATAG_WJMSC1	WJMSC1	21861	3676	3.27066	-0.218314	-0.35771	G1	0.139396	2
AGCGTCGCACTTAAGC_WJMSC1	WJMSC1	26713	4051	2.26107	-0.217831	-0.417214	G1	0.199384	2
AGCGTCGCAGCTATTG_WJMSC1	WJMSC1	12439	2689	3.3202	-0.124357	-0.285153	G1	0.160796	2
AGCGTCGCAGCTGGCT_WJMSC1	WJMSC1	31469	4352	3.29213	-0.320352	-0.403482	G1	0.0831301	2
AGCGTCGCAGCTGTTA_WJMSC1	WJMSC1	21591	4030	3.97388	0.596895	1.31042	G2M	-0.713529	1
AGCGTCGCAGGAATCG_WJMSC1	WJMSC1	33697	4685	3.39496	-0.249132	-0.510927	G1	0.261796	2
AGCGTCGCAGGCAGTA_WJMSC1	WJMSC1	16504	3296	3.25982	-0.180257	-0.483257	G1	0.303	2
AGCGTCGCAGGTCCAC_WJMSC1	WJMSC1	20362	3178	2.7404	-0.19472	-0.439425	G1	0.244705	2
AGCGTCGCAGTCGTGC_WJMSC1	WJMSC1	27642	4414	3.22336	0.66218	0.500941	S	0.161238	1
AGCGTCGCATCTACGA_WJMSC1	WJMSC1	15296	2794	2.65429	-0.033225	-0.287786	G1	0.254561	2
AGCGTCGCATGACGGA_WJMSC1	WJMSC1	21356	3503	3.73197	-0.0941539	-0.419658	G1	0.325504	2
AGCGTCGCATTCTCAT_WJMSC1	WJMSC1	16094	3144	2.41705	-0.294971	-0.480025	G1	0.185054	2
AGCGTCGGTACCGTAT_WJMSC1	WJMSC1	14413	2824	2.10227	-0.241521	-0.478669	G1	0.237148	2
AGCGTCGGTAGGGTAC_WJMSC1	WJMSC1	6062	1789	2.5899	-0.079323	-0.182812	G1	0.103489	2
AGCGTCGGTCAAAGAT_WJMSC1	WJMSC1	34286	4805	2.43831	-0.2981	-0.459261	G1	0.161161	4
AGCGTCGGTCATATCG_WJMSC1	WJMSC1	18025	3304	2.81276	-0.173179	-0.431465	G1	0.258286	2
AGCGTCGGTGTGAATA_WJMSC1	WJMSC1	15752	3236	3.30752	0.261842	1.03936	G2M	-0.777522	2
AGCGTCGGTTCCCTTG_WJMSC1	WJMSC1	27170	4190	3.11373	-0.230312	-0.490079	G1	0.259767	2
AGCGTCGGTTCTGAAC_WJMSC1	WJMSC1	25450	4006	2.2554	-0.0893107	-0.382795	G1	0.293484	4
AGCGTCGGTTTGTGTG_WJMSC1	WJMSC1	15927	3160	3.87392	-0.336873	-0.351375	G1	0.0145017	2
AGCGTCGTCCTAGGGC_WJMSC1	WJMSC1	22593	4192	2.04931	-0.0204708	1.85677	G2M	-1.87724	4
AGCGTCGTCTTAGCCC_WJMSC1	WJMSC1	9619	2290	2.04803	-0.198553	-0.393315	G1	0.194762	2
AGCGTCGTCTTCCTTC_WJMSC1	WJMSC1	19401	3725	2.76274	0.554058	-0.160305	S	0.714363	1
AGCTCCTAGACGCAAC_WJMSC1	WJMSC1	44628	5104	2.18697	-0.20541	-0.46212	G1	0.256711	4
AGCTCCTAGACGCTTT_WJMSC1	WJMSC1	20477	3669	1.67505	-0.153952	-0.178933	G1	0.0249808	3
AGCTCCTAGATCCCAT_WJMSC1	WJMSC1	18302	3511	2.38772	-0.18569	-0.47305	G1	0.28736	3
AGCTCCTAGCCAGGAT_WJMSC1	WJMSC1	8361	2112	2.96615	-0.0195258	-0.351926	G1	0.332401	2
AGCTCCTAGCGTGTCC_WJMSC1	WJMSC1	30850	4330	3.72447	-0.153976	-0.308895	G1	0.154919	2
AGCTCCTAGGAGTTTA_WJMSC1	WJMSC1	22412	3844	3.29734	-0.0708052	-0.314488	G1	0.243682	2
AGCTCCTAGGGATCTG_WJMSC1	WJMSC1	7215	2096	4.89258	0.00361004	0.40166	G2M	-0.39805	6
AGCTCCTAGTCAATAG_WJMSC1	WJMSC1	21438	3936	3.36785	-0.0692369	-0.272849	G1	0.203613	3
AGCTCCTCACAGACTT_WJMSC1	WJMSC1	27593	3973	3.19284	-0.264785	-0.347434	G1	0.0826488	2
AGCTCCTCACCGAATT_WJMSC1	WJMSC1	21447	3863	2.75097	-0.114621	-0.37194	G1	0.257319	3
AGCTCCTCATAGACTC_WJMSC1	WJMSC1	7949	2365	2.62926	0.153917	1.07893	G2M	-0.925013	2
AGCTCCTCATGCCTTC_WJMSC1	WJMSC1	43448	5664	2.442	0.252566	0.882343	G2M	-0.629777	1
AGCTCCTGTATCACCA_WJMSC1	WJMSC1	31960	4663	2.95056	-0.296031	-0.402404	G1	0.106373	2
AGCTCCTGTCACTTCC_WJMSC1	WJMSC1	40723	5534	2.86325	0.510952	1.27508	G2M	-0.764132	1
AGCTCCTGTCGTCTTC_WJMSC1	WJMSC1	18330	3638	2.40044	-0.274648	-0.40779	G1	0.133142	2
AGCTCCTGTGTTGAGG_WJMSC1	WJMSC1	18816	3564	3.53954	-0.20649	-0.442833	G1	0.236342	2
AGCTCCTGTTACCAGT_WJMSC1	WJMSC1	9505	2116	2.40926	-0.140627	-0.359449	G1	0.218823	2
AGCTCCTGTTACCGAT_WJMSC1	WJMSC1	30922	4309	2.8103	-0.238803	-0.387489	G1	0.148686	2
AGCTCCTTCAACACTG_WJMSC1	WJMSC1	39596	5210	2.3664	0.435111	1.34318	G2M	-0.908072	1
AGCTCCTTCATTATCC_WJMSC1	WJMSC1	17448	3526	2.34411	-0.19146	-0.199338	G1	0.00787822	3
AGCTCCTTCATTCACT_WJMSC1	WJMSC1	39016	5479	2.85011	0.642488	1.19685	G2M	-0.554359	1
AGCTCCTTCATTGCGA_WJMSC1	WJMSC1	23874	4057	2.28701	-0.086977	-0.437364	G1	0.350387	3
AGCTCCTTCCGTCATC_WJMSC1	WJMSC1	22912	3984	2.14735	-0.176222	-0.464864	G1	0.288642	2
AGCTCCTTCCGTTGTC_WJMSC1	WJMSC1	20776	3445	3.28263	-0.294186	-0.441639	G1	0.147454	2
AGCTCCTTCGTCCAGG_WJMSC1	WJMSC1	40576	5653	2.96727	0.288314	1.58803	G2M	-1.29972	1
AGCTCCTTCTGGGCCA_WJMSC1	WJMSC1	31042	4892	2.43541	0.325513	1.38929	G2M	-1.06378	3
AGCTCTCAGCGCCTTG_WJMSC1	WJMSC1	30969	5113	3.40017	0.892381	0.803026	S	0.0893551	1
AGCTCTCAGCTACCTA_WJMSC1	WJMSC1	6604	1675	2.9679	-0.0682125	-0.378246	G1	0.310034	2
AGCTCTCCAAAGGCGT_WJMSC1	WJMSC1	24424	3981	2.35015	-0.163776	-0.413031	G1	0.249255	2
AGCTCTCCACACGCTG_WJMSC1	WJMSC1	29827	4320	3.07104	-0.293379	-0.391424	G1	0.0980453	2
AGCTCTCCAGCCTTGG_WJMSC1	WJMSC1	20936	3514	2.40256	-0.100188	-0.164915	G1	0.0647273	2
AGCTCTCGTCCCGACA_WJMSC1	WJMSC1	43376	5732	2.21321	0.871852	1.5591	G2M	-0.68725	1
AGCTCTCGTCGACTGC_WJMSC1	WJMSC1	32536	4743	2.3912	-0.0772398	-0.197942	G1	0.120702	3
AGCTCTCGTCTGCCAG_WJMSC1	WJMSC1	31924	4751	3.24207	-0.277769	-0.59719	G1	0.319421	2
AGCTCTCGTCTGGTCG_WJMSC1	WJMSC1	25072	3745	3.52186	-0.0742146	-0.352589	G1	0.278374	2
AGCTCTCGTGCTAGCC_WJMSC1	WJMSC1	29457	4236	2.58682	0.694577	0.834273	G2M	-0.139696	1
AGCTCTCGTTCAGACT_WJMSC1	WJMSC1	26334	4136	2.98853	-0.269241	-0.532084	G1	0.262844	2
AGCTCTCTCAGTCAGT_WJMSC1	WJMSC1	30154	4432	4.32447	-0.347839	-0.327152	G1	-0.0206875	2
AGCTCTCTCCAGATCA_WJMSC1	WJMSC1	4207	1176	2.686	-0.0630077	-0.253468	G1	0.19046	5
AGCTCTCTCCGAATGT_WJMSC1	WJMSC1	19785	3600	2.5019	-0.21955	-0.415092	G1	0.195542	2
AGCTCTCTCCGCGCAA_WJMSC1	WJMSC1	24318	4245	2.50843	0.10561	-0.316892	S	0.422502	3
AGCTCTCTCCGGGTGT_WJMSC1	WJMSC1	22965	3956	3.18746	-0.132344	-0.29499	G1	0.162646	3
AGCTCTCTCTGCAAGT_WJMSC1	WJMSC1	21536	4019	2.81854	-0.0314886	-0.397531	G1	0.366042	2
AGCTTGAAGAAGGTGA_WJMSC1	WJMSC1	25196	3887	3.02429	-0.1595	-0.375559	G1	0.216059	2
AGCTTGAAGAGGTACC_WJMSC1	WJMSC1	26743	4371	2.71847	0.196742	-0.100577	S	0.297319	3
AGCTTGAAGCGGATCA_WJMSC1	WJMSC1	26503	4215	3.95804	-0.225469	-0.315636	G1	0.0901674	2
AGCTTGAAGCTAACAA_WJMSC1	WJMSC1	28087	4106	2.78777	-0.119506	-0.613953	G1	0.494447	2
AGCTTGAAGGGTGTGT_WJMSC1	WJMSC1	31557	4311	3.04845	-0.315583	-0.28774	G1	-0.0278435	2
AGCTTGAAGGTAAACT_WJMSC1	WJMSC1	50920	5864	2.64729	-0.101051	-0.506286	G1	0.405235	3
AGCTTGAAGTGCGATG_WJMSC1	WJMSC1	34744	5264	3.17753	0.787463	0.859595	G2M	-0.0721316	1
AGCTTGACAATCGAAA_WJMSC1	WJMSC1	16128	3150	4.47669	-0.156738	-0.384113	G1	0.227374	2
AGCTTGACACGCGAAA_WJMSC1	WJMSC1	26377	4194	2.19509	-0.249738	-0.32505	G1	0.0753129	4
AGCTTGACAGACGCTC_WJMSC1	WJMSC1	31369	4718	2.49291	-0.319787	-0.357245	G1	0.0374581	2
AGCTTGACAGCGTTCG_WJMSC1	WJMSC1	28695	4366	3.69054	-0.156217	-0.483886	G1	0.327669	2
AGCTTGACAGTAACGG_WJMSC1	WJMSC1	22100	4004	3.52489	-0.165468	-0.459036	G1	0.293568	2
AGCTTGACATATGGTC_WJMSC1	WJMSC1	35035	4548	2.89139	-0.153623	-0.423875	G1	0.270252	2
AGCTTGAGTAATAGCA_WJMSC1	WJMSC1	24808	4097	2.88617	-0.143937	-0.488312	G1	0.344375	2
AGCTTGAGTACCAGTT_WJMSC1	WJMSC1	50299	6019	1.98215	0.820316	0.816121	S	0.00419439	1
AGCTTGAGTAGAAGGA_WJMSC1	WJMSC1	41327	5168	3.29083	-0.311737	-0.461782	G1	0.150045	4
AGCTTGAGTAGCTTGT_WJMSC1	WJMSC1	22871	4296	1.88885	0.304683	1.52051	G2M	-1.21582	3
AGCTTGAGTATTCGTG_WJMSC1	WJMSC1	37312	5004	2.7337	-0.252467	-0.486394	G1	0.233927	4
AGCTTGAGTCGAACAG_WJMSC1	WJMSC1	23096	3737	2.75805	-0.204199	-0.211046	G1	0.0068469	2
AGCTTGAGTCTCAACA_WJMSC1	WJMSC1	5710	1750	2.34676	-0.0810812	0.591949	G2M	-0.67303	6
AGCTTGAGTCTTCTCG_WJMSC1	WJMSC1	30051	4158	2.83518	-0.164704	-0.262624	G1	0.0979204	2
AGCTTGAGTGACGCCT_WJMSC1	WJMSC1	27634	3983	3.84309	-0.043832	-0.411325	G1	0.367493	2
AGCTTGAGTGTCGCTG_WJMSC1	WJMSC1	40305	4799	4.69917	-0.295563	-0.463147	G1	0.167584	2
AGCTTGAGTTGTGGCC_WJMSC1	WJMSC1	38269	4681	2.82474	-0.202105	-0.30323	G1	0.101125	4
AGCTTGAGTTTGTTGG_WJMSC1	WJMSC1	13697	3116	1.97123	0.582232	1.25138	G2M	-0.669149	1
AGCTTGATCAATCTCT_WJMSC1	WJMSC1	24988	3780	3.67777	-0.251385	-0.37369	G1	0.122304	2
AGCTTGATCTACCAGA_WJMSC1	WJMSC1	10974	2300	2.75196	-0.169353	-0.364458	G1	0.195105	2
AGGCCACAGAAGAAGC_WJMSC1	WJMSC1	50635	5544	2.84191	-0.128712	-0.600921	G1	0.472209	2
AGGCCACAGATATGGT_WJMSC1	WJMSC1	47811	5770	3.61423	-0.309514	-0.56412	G1	0.254606	4
AGGCCACAGCCCAGCT_WJMSC1	WJMSC1	21536	3738	2.74424	-0.130253	-0.484549	G1	0.354297	2
AGGCCACAGCTAGGCA_WJMSC1	WJMSC1	23128	3916	3.28606	-0.222928	-0.503107	G1	0.280179	2
AGGCCACAGGACGAAA_WJMSC1	WJMSC1	32997	4844	2.83965	0.501293	1.08152	G2M	-0.580223	1
AGGCCACAGTCAATAG_WJMSC1	WJMSC1	25548	3840	2.32504	-0.217385	-0.392822	G1	0.175437	2
AGGCCACAGTGAACGC_WJMSC1	WJMSC1	25690	4219	2.49124	-0.170504	-0.632986	G1	0.462482	4
AGGCCACAGTTGTAGA_WJMSC1	WJMSC1	27379	4176	2.78315	-0.178545	-0.391072	G1	0.212528	2
AGGCCACCACAAGACG_WJMSC1	WJMSC1	20960	3612	3.18225	-0.207467	-0.37133	G1	0.163862	2
AGGCCACCACGTCAGC_WJMSC1	WJMSC1	3672	1312	1.27996	0.232809	0.216936	S	0.0158724	6
AGGCCACGTAAAGTCA_WJMSC1	WJMSC1	26850	4168	3.73557	-0.269655	-0.454365	G1	0.18471	2
AGGCCACGTCGTTGTA_WJMSC1	WJMSC1	18648	3496	2.89039	-0.255785	-0.321061	G1	0.065276	2
AGGCCACGTGGGTCAA_WJMSC1	WJMSC1	31675	4752	2.59195	0.726164	1.09206	G2M	-0.365897	1
AGGCCACGTTCACGGC_WJMSC1	WJMSC1	33352	5157	2.91437	0.374535	1.54516	G2M	-1.17062	1
AGGCCACGTTTGGGCC_WJMSC1	WJMSC1	23845	3900	3.22919	-0.241644	-0.284809	G1	0.0431651	2
AGGCCACTCAACACCA_WJMSC1	WJMSC1	24023	4419	2.79732	-0.355665	-0.434685	G1	0.0790199	4
AGGCCACTCAACTCTT_WJMSC1	WJMSC1	30060	4445	2.54158	0.081748	-0.366476	S	0.448224	4
AGGCCACTCAGGCGAA_WJMSC1	WJMSC1	33697	4882	2.54029	0.787797	1.14631	G2M	-0.358514	1
AGGCCACTCATAAAGG_WJMSC1	WJMSC1	31005	5146	2.68344	1.2551	0.682138	S	0.572964	1
AGGCCACTCCGAAGAG_WJMSC1	WJMSC1	32440	4965	2.71887	0.636107	1.36668	G2M	-0.730572	1
AGGCCACTCCTGCAGG_WJMSC1	WJMSC1	20455	4088	2.91371	0.266872	1.30714	G2M	-1.04027	3
AGGCCACTCTAACTGG_WJMSC1	WJMSC1	20225	3533	3.37206	-0.288052	-0.308803	G1	0.0207508	2
AGGCCACTCTATCGCC_WJMSC1	WJMSC1	26683	4285	3.12184	-0.157654	-0.400585	G1	0.242931	2
AGGCCACTCTCCAACC_WJMSC1	WJMSC1	21325	3578	3.43259	-0.285791	-0.399339	G1	0.113547	2
AGGCCACTCTCTTGAT_WJMSC1	WJMSC1	25426	4170	2.92221	-0.127506	-0.435233	G1	0.307726	4
AGGCCACTCTTTAGTC_WJMSC1	WJMSC1	38443	5696	3.81084	0.0929084	1.36468	G2M	-1.27177	1
AGGCCGTAGAAAGTGG_WJMSC1	WJMSC1	40716	5256	3.53669	-0.204514	-0.466018	G1	0.261504	2
AGGCCGTAGAGTGAGA_WJMSC1	WJMSC1	24771	4028	4.13387	-0.229344	-0.433934	G1	0.20459	2
AGGCCGTAGATAGCAT_WJMSC1	WJMSC1	25591	3878	2.91118	-0.210054	-0.461779	G1	0.251725	2
AGGCCGTAGCACCGCT_WJMSC1	WJMSC1	42397	5436	2.51197	0.103349	1.10934	G2M	-1.006	3
AGGCCGTAGCCACTAT_WJMSC1	WJMSC1	12573	2648	3.56319	-0.325783	-0.419245	G1	0.0934624	2
AGGCCGTAGGTGTGGT_WJMSC1	WJMSC1	6506	2181	1.53704	-0.0805023	-0.222824	G1	0.142321	2
AGGCCGTAGTGAATTG_WJMSC1	WJMSC1	25167	4280	3.3536	-0.356444	-0.442331	G1	0.0858872	2
AGGCCGTCAAAGTGCG_WJMSC1	WJMSC1	37644	4941	3.57029	-0.346643	-0.377879	G1	0.0312361	2
AGGCCGTCAGTCCTTC_WJMSC1	WJMSC1	15441	3371	2.93375	-0.0417034	-0.395143	G1	0.353439	2
AGGCCGTCATGCCACG_WJMSC1	WJMSC1	20664	3470	3.96341	-0.196731	-0.348738	G1	0.152007	2
AGGCCGTGTAAGTAGT_WJMSC1	WJMSC1	29712	4063	4.0556	-0.19033	-0.499885	G1	0.309555	2
AGGCCGTGTCTTCAAG_WJMSC1	WJMSC1	44158	5462	3.39236	-0.330386	-0.493669	G1	0.163284	4
AGGCCGTGTGAGTATA_WJMSC1	WJMSC1	50202	5853	2.9959	0.276111	-0.36286	S	0.638971	4
AGGCCGTGTGTGCGTC_WJMSC1	WJMSC1	12146	2981	3.76256	0.141927	0.842336	G2M	-0.700409	1
AGGCCGTGTGTTGAGG_WJMSC1	WJMSC1	27597	4239	3.23586	-0.20094	-0.318888	G1	0.117948	4
AGGCCGTGTTAGTGGG_WJMSC1	WJMSC1	31405	4775	2.87215	-0.178232	-0.403685	G1	0.225453	4
AGGCCGTGTTCCCGAG_WJMSC1	WJMSC1	18671	3251	2.79578	-0.22007	-0.167946	G1	-0.0521233	2
AGGCCGTGTTCCGGCA_WJMSC1	WJMSC1	25033	4304	2.53665	-0.233161	-0.488721	G1	0.25556	4
AGGCCGTGTTGTTTGG_WJMSC1	WJMSC1	24003	4480	2.79548	-0.054301	0.355499	G2M	-0.4098	3
AGGGAGTAGACCTAGG_WJMSC1	WJMSC1	23010	3833	3.71143	-0.0528921	-0.505993	G1	0.453101	2
AGGGAGTAGACTCGGA_WJMSC1	WJMSC1	6659	1772	4.18982	-0.23015	-0.239654	G1	0.00950411	2
AGGGAGTAGCTCTCGG_WJMSC1	WJMSC1	23765	4197	4.69598	0.778396	0.801663	G2M	-0.0232667	1
AGGGAGTAGGATGCGT_WJMSC1	WJMSC1	40082	5558	3.38556	0.681445	1.03532	G2M	-0.353875	1
AGGGAGTCAAACAACA_WJMSC1	WJMSC1	25145	4026	2.66057	-0.196584	-0.406809	G1	0.210225	2
AGGGAGTCAAACGTGG_WJMSC1	WJMSC1	28192	4817	3.44069	0.684614	0.826903	G2M	-0.142289	1
AGGGAGTCAAAGTGCG_WJMSC1	WJMSC1	41988	5485	3.08183	0.522768	0.877039	G2M	-0.35427	1
AGGGAGTCACGAAACG_WJMSC1	WJMSC1	22773	4262	4.22869	0.153615	-0.210688	S	0.364303	2
AGGGAGTCACGAGAGT_WJMSC1	WJMSC1	28214	3985	4.62536	-0.105105	-0.314665	G1	0.20956	2
AGGGAGTCAGCCAATT_WJMSC1	WJMSC1	26456	4585	3.66269	0.256692	0.971235	G2M	-0.714543	1
AGGGAGTCAGCTGCTG_WJMSC1	WJMSC1	24488	4284	3.72427	0.158675	0.622196	G2M	-0.463521	2
AGGGAGTCAGGGATTG_WJMSC1	WJMSC1	21825	3499	3.39519	-0.0624164	-0.260475	G1	0.198058	2
AGGGAGTCAGGGTATG_WJMSC1	WJMSC1	34146	4948	3.93018	0.476209	1.10422	G2M	-0.628014	1
AGGGAGTCATCCCATC_WJMSC1	WJMSC1	24468	3808	3.33906	-0.0973335	-0.458332	G1	0.360999	2
AGGGAGTGTCAGCTAT_WJMSC1	WJMSC1	31502	4927	2.94267	0.517283	0.917577	G2M	-0.400293	1
AGGGAGTGTCTAGCCG_WJMSC1	WJMSC1	28080	4421	3.17308	0.0711887	1.08679	G2M	-1.0156	1
AGGGAGTGTCTCAACA_WJMSC1	WJMSC1	33594	4359	2.92909	-0.154804	-0.397355	G1	0.242551	2
AGGGAGTGTGAGTGAC_WJMSC1	WJMSC1	19982	3935	4.74927	-0.18166	-0.445989	G1	0.264329	2
AGGGAGTGTTTGTGTG_WJMSC1	WJMSC1	13683	2885	2.4556	-0.253808	-0.554756	G1	0.300948	2
AGGGAGTTCACCTCGT_WJMSC1	WJMSC1	25906	4068	3.25407	-0.074213	-0.427291	G1	0.353078	2
AGGGAGTTCATGCTCC_WJMSC1	WJMSC1	33267	4766	2.71741	-0.254879	-0.504809	G1	0.24993	4
AGGGAGTTCATGTCTT_WJMSC1	WJMSC1	18918	3493	2.55841	-0.230424	-0.447786	G1	0.217362	2
AGGGAGTTCCAAAGTC_WJMSC1	WJMSC1	15292	3001	2.97541	-0.171999	-0.353268	G1	0.181269	2
AGGGAGTTCCCAGGTG_WJMSC1	WJMSC1	39300	5458	3.07379	0.907421	0.886436	S	0.0209848	1
AGGGAGTTCCCGGATG_WJMSC1	WJMSC1	36788	4943	2.93574	-0.0759415	-0.362562	G1	0.286621	4
AGGGAGTTCGAGAGCA_WJMSC1	WJMSC1	16582	3280	2.87661	-0.318508	-0.511805	G1	0.193297	2
AGGGAGTTCGCCTGTT_WJMSC1	WJMSC1	18626	3496	2.70053	-0.31444	-0.403565	G1	0.0891253	2
AGGGAGTTCTCAACTT_WJMSC1	WJMSC1	19182	3676	2.27296	-0.32925	-0.210543	G1	-0.118706	2
AGGGAGTTCTGAGTGT_WJMSC1	WJMSC1	42674	5654	3.37208	-0.245187	-0.498676	G1	0.253489	4
AGGGAGTTCTTCAACT_WJMSC1	WJMSC1	20781	3665	3.32996	-0.198019	-0.458242	G1	0.260223	2
AGGGAGTTCTTTCCTC_WJMSC1	WJMSC1	46777	5783	3.69412	0.303061	0.705798	G2M	-0.402737	2
AGGGATGAGACTTGAA_WJMSC1	WJMSC1	26638	4548	3.70899	0.0474738	0.592138	G2M	-0.544664	3
AGGGATGAGAGTAAGG_WJMSC1	WJMSC1	20969	3556	3.50994	-0.15027	-0.518946	G1	0.368676	2
AGGGATGAGCACCGTC_WJMSC1	WJMSC1	32054	4784	3.73744	0.627217	1.24727	G2M	-0.620052	1
AGGGATGAGCCCAACC_WJMSC1	WJMSC1	19764	3552	3.60251	-0.287142	-0.306523	G1	0.0193804	2
AGGGATGAGCCGGTAA_WJMSC1	WJMSC1	10146	2542	2.11906	-0.281886	-0.346869	G1	0.0649832	2
AGGGATGAGCTAGTGG_WJMSC1	WJMSC1	14370	2971	2.6096	-0.195994	-0.152814	G1	-0.0431797	2
AGGGATGAGGCGACAT_WJMSC1	WJMSC1	33215	4765	2.40253	-0.179895	-0.474134	G1	0.294238	4
AGGGATGAGTAGCGGT_WJMSC1	WJMSC1	39315	4830	3.84077	-0.218003	-0.484036	G1	0.266033	2
AGGGATGAGTGGAGAA_WJMSC1	WJMSC1	23785	4364	3.26676	-0.0958923	-0.320336	G1	0.224444	4
AGGGATGCAACACGCC_WJMSC1	WJMSC1	55758	6351	2.95204	0.777527	1.21421	G2M	-0.436683	1
AGGGATGCAATGAATG_WJMSC1	WJMSC1	9417	2118	4.65116	-0.182881	-0.144837	G1	-0.0380439	2
AGGGATGCACCCATGG_WJMSC1	WJMSC1	26703	4073	2.6776	-0.224452	-0.412387	G1	0.187935	2
AGGGATGCAGTGACAG_WJMSC1	WJMSC1	28303	4659	3.25761	0.50343	0.796527	G2M	-0.293096	1
AGGGATGCATCCTTGC_WJMSC1	WJMSC1	39795	5044	2.53047	-0.0691131	-0.399456	G1	0.330343	4
AGGGATGCATGGTAGG_WJMSC1	WJMSC1	20106	3667	2.79519	-0.193204	-0.474572	G1	0.281368	2
AGGGATGCATTAGGCT_WJMSC1	WJMSC1	27538	3856	2.90871	-0.0331261	-0.289388	G1	0.256262	2
AGGGATGGTACCATCA_WJMSC1	WJMSC1	21420	3710	2.7451	-0.191059	-0.372863	G1	0.181804	2
AGGGATGGTACTTGAC_WJMSC1	WJMSC1	22322	3685	2.64761	-0.170636	-0.390116	G1	0.21948	2
AGGGATGGTCTGCGGT_WJMSC1	WJMSC1	4230	1441	2.50591	0.0710682	0.129837	G2M	-0.0587683	6
AGGGATGGTTAGAACA_WJMSC1	WJMSC1	31892	4683	3.10423	0.101265	1.14643	G2M	-1.04516	1
AGGGATGTCAGATAAG_WJMSC1	WJMSC1	43770	5327	2.65479	-0.22873	-0.528275	G1	0.299545	4
AGGGATGTCAGCTGGC_WJMSC1	WJMSC1	19345	3560	3.74257	-0.204134	-0.361508	G1	0.157374	2
AGGGATGTCAGTCCCT_WJMSC1	WJMSC1	23470	3948	2.70132	-0.0556827	-0.379817	G1	0.324134	4
AGGGATGTCGTGGTCG_WJMSC1	WJMSC1	27784	4572	3.50561	0.496374	1.48947	G2M	-0.993092	1
AGGGATGTCTTTAGTC_WJMSC1	WJMSC1	29772	4353	2.49899	-0.222084	-0.45906	G1	0.236975	2
AGGGTGAAGAATAGGG_WJMSC1	WJMSC1	28440	4069	4.1737	-0.271544	-0.230504	G1	-0.0410401	2
AGGGTGAAGACAGGCT_WJMSC1	WJMSC1	22911	3896	2.72795	-0.110058	-0.243348	G1	0.13329	2
AGGGTGAAGCACCGTC_WJMSC1	WJMSC1	23332	3684	4.25596	-0.211258	-0.243499	G1	0.0322408	2
AGGGTGAAGCAGCCTC_WJMSC1	WJMSC1	22303	3864	3.4121	-0.282801	-0.554597	G1	0.271796	2
AGGGTGAAGCGTTTAC_WJMSC1	WJMSC1	28071	4455	3.9222	-0.273331	-0.276739	G1	0.00340808	2
AGGGTGAAGCTCCTCT_WJMSC1	WJMSC1	12157	2920	3.33964	-0.22946	-0.512501	G1	0.28304	4
AGGGTGACAAAGCGGT_WJMSC1	WJMSC1	18038	3461	2.28407	-0.138499	-0.376759	G1	0.23826	4
AGGGTGACAAATACAG_WJMSC1	WJMSC1	23041	3617	3.00768	-0.248351	-0.342678	G1	0.0943264	2
AGGGTGACAACGATCT_WJMSC1	WJMSC1	15904	3441	3.8418	0.493972	0.733283	G2M	-0.239311	1
AGGGTGACACAACGTT_WJMSC1	WJMSC1	37614	5281	2.37146	0.700681	1.42829	G2M	-0.727604	1
AGGGTGACACTCGACG_WJMSC1	WJMSC1	28505	3985	3.18541	-0.302377	-0.396032	G1	0.0936549	2
AGGGTGACAGGTGCCT_WJMSC1	WJMSC1	18521	3675	2.87242	-0.140559	-0.351898	G1	0.211339	2
AGGGTGACAGTATGCT_WJMSC1	WJMSC1	30660	4174	2.41031	-0.217066	-0.282725	G1	0.0656588	2
AGGGTGACAGTGACAG_WJMSC1	WJMSC1	2577	1056	3.10438	-0.0679613	0.106511	G2M	-0.174473	6
AGGGTGAGTCTCATCC_WJMSC1	WJMSC1	35489	5249	3.42923	0.308901	1.47967	G2M	-1.17077	1
AGGGTGAGTTAAGGGC_WJMSC1	WJMSC1	29645	4027	2.79642	-0.208463	-0.219029	G1	0.0105662	2
AGGGTGATCCCTCTTT_WJMSC1	WJMSC1	19447	3961	2.24199	0.292928	1.74402	G2M	-1.45109	3
AGGGTGATCGAACGGA_WJMSC1	WJMSC1	44483	5336	3.52719	-0.162424	-0.495246	G1	0.332822	2
AGGGTGATCGGCGCAT_WJMSC1	WJMSC1	22874	3956	3.52365	-0.24869	-0.441099	G1	0.192409	2
AGGGTGATCGTCTGAA_WJMSC1	WJMSC1	20862	3747	2.81373	-0.241512	-0.495565	G1	0.254054	4
AGGGTGATCTACCAGA_WJMSC1	WJMSC1	29517	4705	2.81533	0.437851	1.26618	G2M	-0.828332	1
AGGGTGATCTTCATGT_WJMSC1	WJMSC1	43733	5172	2.41008	-0.172354	-0.579334	G1	0.40698	4
AGGTCATAGCCAGTAG_WJMSC1	WJMSC1	43317	5533	3.72371	0.142228	0.470539	G2M	-0.32831	1
AGGTCATAGCCGCCTA_WJMSC1	WJMSC1	27019	3988	2.88316	-0.233304	-0.358234	G1	0.12493	2
AGGTCATAGCGAGAAA_WJMSC1	WJMSC1	20576	3536	3.03752	-0.237714	-0.250363	G1	0.0126496	2
AGGTCATAGGAATTAC_WJMSC1	WJMSC1	21820	4028	3.8176	-0.290333	-0.344469	G1	0.0541365	4
AGGTCATAGGAGTAGA_WJMSC1	WJMSC1	22202	3576	3.45014	-0.199073	-0.337389	G1	0.138316	2
AGGTCATAGTGACTCT_WJMSC1	WJMSC1	31048	4386	2.20304	-0.146012	-0.442737	G1	0.296724	2
AGGTCATAGTGCTGCC_WJMSC1	WJMSC1	24184	3865	3.17979	-0.27097	-0.388453	G1	0.117483	2
AGGTCATAGTGGTAGC_WJMSC1	WJMSC1	27599	4324	3.47839	-0.210407	-0.305977	G1	0.0955693	2
AGGTCATAGTGTCTCA_WJMSC1	WJMSC1	18839	3509	3.22204	-0.2661	-0.264813	G1	-0.00128703	2
AGGTCATAGTTAACGA_WJMSC1	WJMSC1	34314	4880	2.89678	0.163465	1.30347	G2M	-1.14001	1
AGGTCATAGTTACCCA_WJMSC1	WJMSC1	26788	4286	2.82963	0.468844	0.0513316	S	0.417512	1
AGGTCATCAATAGCAA_WJMSC1	WJMSC1	35870	4924	2.71257	-0.151798	-0.377503	G1	0.225705	4
AGGTCATCAATGGTCT_WJMSC1	WJMSC1	26430	4275	2.48581	-0.199154	-0.617622	G1	0.418468	2
AGGTCATCAATTCCTT_WJMSC1	WJMSC1	31596	4764	2.59527	0.338293	1.25871	G2M	-0.920417	1
AGGTCATCACGAAATA_WJMSC1	WJMSC1	15970	3226	2.68629	-0.162156	-0.323469	G1	0.161313	2
AGGTCATCACTTAAGC_WJMSC1	WJMSC1	27177	4170	2.6493	-0.258327	-0.370744	G1	0.112418	2
AGGTCATCATCCTAGA_WJMSC1	WJMSC1	3643	1294	1.56464	0.278764	0.252898	S	0.0258659	6
AGGTCATCATTCCTGC_WJMSC1	WJMSC1	18643	3474	3.23982	-0.119313	-0.334694	G1	0.215381	2
AGGTCATGTACAAGTA_WJMSC1	WJMSC1	19985	3474	3.08231	-0.204734	-0.305968	G1	0.101234	3
AGGTCATGTCTCTCGT_WJMSC1	WJMSC1	17505	3534	3.11911	-0.246543	-0.451807	G1	0.205264	2
AGGTCATGTGTATGGG_WJMSC1	WJMSC1	24713	3910	3.54469	-0.0837076	-0.261262	G1	0.177555	2
AGGTCATGTGTTTGGT_WJMSC1	WJMSC1	19895	3709	3.8854	-0.26303	-0.367186	G1	0.104156	3
AGGTCATTCACGGTTA_WJMSC1	WJMSC1	31621	4351	3.58622	-0.125146	-0.34696	G1	0.221814	2
AGGTCATTCCGAGCCA_WJMSC1	WJMSC1	42775	5217	3.0602	0.355682	0.649046	G2M	-0.293364	1
AGGTCATTCCGCATAA_WJMSC1	WJMSC1	19563	3569	2.95967	-0.272808	-0.379418	G1	0.10661	2
AGGTCATTCGCCTGAG_WJMSC1	WJMSC1	20322	3515	2.97215	-0.291443	-0.243578	G1	-0.047865	2
AGGTCATTCGCGTAGC_WJMSC1	WJMSC1	12648	2729	2.48261	0.43435	0.666106	G2M	-0.231756	1
AGGTCATTCTCAACTT_WJMSC1	WJMSC1	25723	4322	3.35109	0.669907	1.24794	G2M	-0.578035	1
AGGTCATTCTGTCCGT_WJMSC1	WJMSC1	7407	1818	2.99716	-0.0538397	-0.259027	G1	0.205188	2
AGGTCCGAGATATGCA_WJMSC1	WJMSC1	22563	3508	3.62984	-0.110213	-0.182658	G1	0.0724444	2
AGGTCCGAGATCGATA_WJMSC1	WJMSC1	40652	4744	3.93093	-0.283183	-0.511439	G1	0.228255	2
AGGTCCGAGGTAAACT_WJMSC1	WJMSC1	31042	4790	3.01849	-0.043455	-0.542385	G1	0.49893	4
AGGTCCGAGTAGCGGT_WJMSC1	WJMSC1	39569	5281	3.04279	0.473415	1.09248	G2M	-0.619065	1
AGGTCCGAGTCTCAAC_WJMSC1	WJMSC1	28469	4324	3.37911	-0.285327	-0.312816	G1	0.0274889	2
[truncated: 59,298 more rows]
